# Supplementary material for: ClC-Kb pore mutation disrupts glycosylation and triggers distal tubular remodeling
Source: JCI Insight. 2024 Nov 22;9(22):e175998. doi: 10.1172/jci.insight.175998 (PMC11601903; doi:10.1172/jci.insight.175998)
Supplement: Supporting data values [file jciinsight-9-175998-s109.xlsx]

## Sheet: Figure 2 WT+barttin
	V, mV
time, msec	-80	-70	-60	-50	-40	-30	-20	-10	0	10	20	30	40	50	60	70
0	11.9019	14.3433	14.6484	17.395	17.7002	17.7002	18.3105	19.5312	18.6157	17.7002	17.0898	17.0898	15.2588	13.4277	9.76562	7.01904
0.1	11.9019	14.3433	15.564	16.7847	18.0054	18.6157	18.0054	19.5312	18.0054	18.3105	17.0898	17.0898	14.9536	13.4277	9.46045	7.62939
0.2	11.9019	14.0381	16.1743	17.0898	18.3105	18.6157	18.0054	19.2261	18.0054	18.3105	17.395	16.4795	15.2588	12.8174	10.0708	7.62939
0.3	11.2915	14.0381	16.4795	16.4795	18.3105	18.6157	18.6157	19.2261	18.0054	18.3105	17.7002	16.1743	15.2588	13.1226	9.76562	7.62939
0.4	11.9019	14.0381	16.7847	17.0898	18.0054	18.9209	18.6157	19.2261	18.9209	18.3105	18.0054	16.1743	15.2588	12.5122	9.76562	7.01904
0.5	11.9019	14.0381	16.4795	17.0898	17.7002	19.2261	18.6157	18.9209	18.6157	18.9209	18.0054	16.1743	15.564	12.5122	9.76562	6.40869
0.6	11.9019	13.7329	15.8691	17.0898	17.7002	18.9209	18.3105	18.6157	18.9209	18.9209	17.395	16.7847	14.6484	12.207	9.76562	6.71387
0.7	12.5122	14.0381	15.564	16.7847	17.7002	18.6157	17.7002	18.6157	18.6157	18.6157	16.7847	17.0898	14.3433	12.8174	9.46045	7.01904
0.8	12.5122	14.0381	15.2588	16.4795	17.7002	18.6157	17.7002	18.3105	18.9209	18.6157	16.7847	17.0898	14.0381	12.5122	9.76562	7.62939
0.9	12.5122	13.7329	15.2588	16.4795	17.7002	18.0054	17.7002	18.6157	18.3105	18.0054	16.7847	16.7847	13.7329	13.1226	10.376	7.62939
1	12.5122	13.4277	15.2588	16.7847	18.0054	17.395	18.0054	18.6157	17.7002	17.7002	17.7002	16.4795	13.4277	12.8174	10.6812	7.32422
1.1	12.5122	14.0381	15.564	17.0898	18.0054	17.7002	18.6157	18.9209	18.0054	18.0054	17.7002	16.4795	13.7329	12.8174	10.6812	6.71387
1.2	12.5122	13.7329	14.9536	17.0898	17.7002	18.3105	18.9209	18.6157	18.3105	18.0054	18.0054	15.564	13.7329	12.5122	10.6812	6.40869
1.3	11.9019	13.4277	14.9536	17.395	18.0054	17.7002	18.9209	18.9209	18.9209	18.0054	18.3105	15.564	14.0381	12.8174	10.9863	6.10352
1.4	11.5967	13.1226	15.564	17.395	18.0054	18.0054	19.2261	19.2261	19.2261	18.0054	17.7002	15.8691	14.0381	12.8174	10.9863	5.79834
1.5	11.9019	12.8174	15.564	17.7002	18.6157	18.3105	19.2261	18.9209	19.5312	17.7002	17.395	15.8691	14.3433	12.8174	10.0708	6.71387
1.6	11.9019	13.4277	15.564	17.395	18.0054	18.6157	19.2261	19.2261	18.9209	17.7002	17.395	15.564	14.0381	13.1226	9.15527	6.71387
1.7	12.207	14.0381	15.2588	17.0898	17.7002	18.9209	19.2261	18.9209	18.0054	17.7002	17.0898	15.8691	14.0381	12.8174	9.15527	7.01904
1.8	12.207	14.0381	15.2588	16.7847	18.0054	19.2261	18.6157	19.5312	17.7002	18.3105	17.0898	16.4795	14.3433	13.1226	9.15527	7.32422
1.9	11.5967	14.0381	15.564	16.4795	17.7002	19.5312	18.6157	19.8364	17.7002	18.0054	17.395	16.7847	14.0381	13.1226	9.15527	7.62939
2	11.2915	13.7329	15.564	16.4795	18.0054	18.9209	18.3105	20.1416	18.0054	18.6157	16.7847	16.7847	14.6484	13.1226	9.46045	7.32422
2.1	11.5967	13.7329	15.8691	16.7847	17.395	18.3105	18.0054	20.1416	18.0054	18.3105	17.395	16.1743	14.6484	13.1226	9.15527	7.32422
2.2	11.2915	13.4277	15.8691	16.4795	18.0054	18.0054	18.0054	19.2261	18.3105	18.6157	18.0054	15.564	14.9536	12.5122	9.76562	6.71387
2.3	11.2915	13.7329	15.564	16.7847	18.0054	18.3105	18.3105	18.6157	18.6157	18.3105	17.395	15.564	15.2588	13.1226	10.0708	6.71387
2.4	11.5967	13.7329	15.564	16.7847	18.0054	18.0054	18.9209	18.3105	18.9209	18.3105	17.0898	15.564	14.9536	12.8174	10.376	6.71387
2.5	11.9019	13.7329	16.1743	16.4795	18.0054	18.0054	19.2261	18.3105	18.6157	18.0054	17.395	16.1743	14.6484	12.8174	10.376	7.01904
2.6	11.9019	13.7329	15.8691	16.4795	18.0054	18.6157	19.2261	18.9209	18.3105	18.3105	17.0898	16.4795	14.9536	12.5122	9.76562	7.01904
2.7	11.2915	14.0381	15.8691	17.0898	17.395	18.6157	19.2261	19.8364	18.0054	18.6157	17.0898	16.7847	14.3433	12.5122	9.46045	7.01904
2.8	11.2915	14.0381	15.8691	16.7847	17.0898	19.2261	18.9209	20.1416	18.0054	18.3105	17.0898	16.7847	14.6484	12.5122	9.76562	6.71387
2.9	11.2915	13.7329	15.2588	16.7847	17.0898	18.9209	18.9209	19.8364	18.0054	18.3105	16.7847	16.7847	14.0381	12.8174	10.0708	6.40869
3	11.2915	14.0381	14.6484	17.7002	17.0898	18.6157	18.9209	19.2261	17.395	18.6157	17.7002	16.1743	14.3433	12.5122	10.0708	6.40869
3.1	11.9019	14.0381	14.3433	17.0898	17.0898	18.6157	19.2261	18.9209	18.0054	18.3105	17.7002	15.8691	14.6484	11.9019	10.0708	6.40869
3.2	11.9019	13.7329	15.2588	17.0898	17.395	18.6157	19.2261	18.6157	18.3105	18.0054	17.7002	15.8691	14.3433	11.9019	10.0708	6.10352
3.3	11.9019	13.7329	15.2588	16.7847	17.0898	18.6157	19.2261	18.0054	18.9209	18.0054	17.395	15.8691	14.9536	11.5967	9.46045	6.10352
3.4	11.9019	13.4277	15.2588	16.4795	17.395	18.3105	18.9209	18.0054	19.2261	18.0054	17.395	15.564	14.6484	11.5967	9.46045	5.49316
3.5	12.207	13.7329	15.2588	16.1743	18.0054	18.0054	18.9209	18.3105	19.2261	18.3105	17.0898	15.8691	14.6484	11.5967	9.76562	6.10352
3.6	12.5122	13.7329	14.9536	16.1743	18.3105	17.7002	18.6157	18.0054	19.5312	19.2261	16.7847	15.2588	14.6484	12.207	9.15527	7.01904
3.7	12.207	13.4277	15.564	16.4795	18.3105	17.395	18.6157	18.9209	18.9209	19.2261	16.4795	15.564	14.3433	12.5122	9.46045	7.01904
3.8	12.207	12.8174	15.564	16.4795	18.9209	17.7002	18.6157	18.6157	18.9209	18.9209	16.4795	15.8691	14.0381	12.207	9.76562	7.62939
3.9	12.207	12.8174	15.564	16.4795	18.9209	18.0054	18.6157	19.2261	18.9209	18.6157	16.4795	15.564	13.7329	12.5122	10.0708	7.32422
4	12.207	12.8174	15.564	16.1743	18.9209	18.3105	18.3105	19.8364	18.6157	17.7002	16.4795	16.1743	14.3433	13.1226	10.376	7.01904
4.1	12.207	13.1226	15.2588	16.4795	18.9209	18.9209	18.6157	20.1416	19.5312	17.7002	17.0898	16.7847	14.0381	13.4277	10.376	7.62939
4.2	12.5122	13.1226	14.9536	16.7847	17.7002	19.5312	18.6157	19.5312	18.9209	17.7002	17.0898	16.4795	14.3433	13.1226	10.376	7.32422
4.3	12.5122	13.1226	15.2588	16.7847	17.7002	19.5312	19.2261	19.5312	19.5312	17.0898	17.395	15.8691	14.0381	12.8174	10.0708	7.01904
4.4	12.5122	13.1226	15.564	17.0898	17.7002	19.8364	18.9209	19.5312	19.5312	17.395	17.0898	15.8691	14.3433	12.8174	10.376	7.01904
4.5	12.5122	13.7329	15.2588	17.0898	18.3105	19.2261	19.2261	19.8364	19.2261	18.3105	17.0898	15.564	14.3433	12.5122	9.76562	6.71387
4.6	11.9019	14.0381	15.8691	16.4795	18.3105	19.2261	19.5312	19.5312	18.3105	18.0054	16.7847	15.8691	14.3433	11.9019	10.0708	6.10352
4.7	12.207	14.0381	16.1743	16.7847	18.3105	18.0054	19.2261	19.8364	18.0054	18.0054	17.0898	15.8691	14.0381	11.9019	9.76562	6.71387
4.8	11.9019	14.3433	16.1743	16.7847	18.3105	18.0054	18.9209	19.5312	18.3105	17.7002	17.395	16.1743	14.0381	12.207	9.46045	6.40869
4.9	12.207	14.6484	15.564	16.1743	18.3105	17.7002	18.3105	19.8364	18.9209	17.395	17.7002	15.8691	14.3433	12.5122	9.76562	6.10352
5	11.9019	14.9536	15.564	15.8691	18.3105	18.3105	18.3105	18.9209	18.9209	17.395	17.395	15.564	14.3433	11.9019	9.46045	6.10352
5.1	12.207	14.3433	15.2588	15.8691	17.7002	18.3105	18.3105	18.6157	18.9209	18.3105	17.7002	15.2588	14.9536	11.9019	9.15527	5.79834
5.2	12.207	14.0381	16.1743	16.1743	17.395	18.3105	18.6157	18.6157	18.6157	18.3105	16.7847	15.8691	15.2588	12.207	8.8501	6.40869
5.3	12.207	13.7329	16.7847	16.4795	17.0898	18.0054	18.6157	18.3105	18.6157	18.9209	16.4795	16.1743	15.8691	11.9019	9.76562	6.71387
5.4	12.207	13.4277	16.7847	16.4795	17.395	17.395	19.8364	18.9209	18.6157	18.6157	16.4795	16.1743	15.564	12.207	10.0708	6.71387
5.5	11.9019	13.7329	16.1743	16.4795	17.0898	17.395	19.5312	18.6157	18.3105	18.3105	16.7847	16.4795	15.2588	12.207	9.76562	7.32422
5.6	11.9019	13.7329	15.2588	17.0898	17.7002	17.7002	19.8364	18.9209	18.3105	18.6157	17.0898	16.1743	14.9536	12.5122	9.46045	7.32422
5.7	11.2915	14.3433	15.2588	17.0898	17.395	18.3105	19.2261	18.9209	17.7002	18.3105	17.395	16.1743	14.9536	12.5122	9.76562	7.01904
5.8	11.5967	14.3433	15.564	16.7847	17.395	18.9209	19.2261	18.9209	18.0054	18.0054	17.395	15.8691	14.0381	12.8174	10.376	7.32422
5.9	11.5967	14.6484	15.2588	17.0898	17.395	18.6157	18.9209	18.9209	18.3105	17.7002	17.7002	15.8691	14.3433	12.8174	10.376	7.93457
6	11.5967	14.6484	15.564	16.1743	18.0054	18.9209	19.2261	18.9209	18.3105	17.7002	17.395	17.0898	14.6484	12.8174	10.376	7.93457
6.1	11.5967	14.3433	16.1743	16.4795	17.7002	18.9209	18.9209	18.9209	18.3105	18.0054	17.395	17.395	14.6484	13.1226	10.6812	7.32422
6.2	11.9019	14.3433	15.8691	15.8691	17.395	18.6157	19.2261	18.9209	18.6157	17.7002	16.7847	17.0898	14.9536	13.4277	10.9863	6.10352
6.3	12.207	14.0381	15.8691	15.8691	17.395	18.0054	19.8364	19.5312	18.9209	18.3105	16.7847	16.4795	14.3433	13.4277	10.376	5.49316
6.4	12.5122	14.3433	15.8691	16.4795	18.0054	17.395	19.5312	19.2261	18.3105	18.3105	16.4795	16.4795	14.6484	13.1226	10.376	5.79834
6.5	12.5122	14.3433	15.2588	17.0898	18.3105	17.395	19.2261	19.2261	18.6157	18.0054	17.395	16.4795	14.6484	13.4277	10.0708	6.71387
6.6	12.5122	13.7329	15.564	17.395	18.6157	17.7002	19.5312	19.2261	18.6157	17.7002	17.395	16.4795	14.9536	13.4277	9.76562	6.71387
6.7	12.207	13.7329	15.564	17.7002	18.3105	18.6157	19.2261	19.2261	18.3105	17.7002	17.0898	15.8691	14.3433	12.5122	9.76562	7.32422
6.8	11.9019	13.7329	14.9536	17.395	18.6157	18.6157	18.9209	18.9209	18.6157	17.7002	17.7002	15.8691	14.3433	12.8174	9.15527	7.01904
6.9	11.5967	14.0381	14.9536	17.0898	18.3105	18.3105	18.6157	19.2261	18.9209	18.0054	17.7002	15.8691	14.6484	12.8174	9.15527	7.01904
7	11.5967	14.0381	14.9536	16.7847	18.3105	18.6157	18.3105	18.9209	19.2261	17.7002	18.3105	15.564	14.9536	12.8174	9.15527	7.01904
7.1	11.2915	13.4277	14.9536	17.0898	17.7002	18.6157	18.3105	19.5312	18.9209	17.7002	18.3105	15.564	14.6484	12.207	9.76562	6.40869
7.2	11.5967	13.4277	14.6484	17.395	18.0054	18.6157	18.6157	19.2261	18.3105	17.7002	17.7002	15.564	14.6484	12.5122	10.376	6.40869
7.3	11.5967	13.4277	15.564	17.395	17.7002	18.0054	19.2261	19.2261	18.0054	18.3105	17.0898	15.8691	14.3433	12.207	10.6812	6.40869
7.4	11.9019	13.4277	15.8691	18.0054	17.395	17.395	19.5312	18.9209	17.7002	18.6157	16.4795	16.1743	14.0381	11.9019	10.9863	7.01904
7.5	11.9019	13.4277	15.564	17.395	17.0898	17.7002	19.2261	19.2261	17.7002	18.6157	16.1743	15.564	13.4277	12.207	10.9863	6.71387
7.6	12.207	14.0381	15.2588	17.395	17.0898	18.0054	19.5312	19.2261	18.0054	18.9209	16.7847	16.1743	13.4277	12.207	10.9863	6.71387
7.7	11.9019	14.3433	15.2588	17.0898	17.7002	18.0054	19.5312	19.2261	18.3105	18.6157	17.395	16.4795	13.7329	12.5122	10.6812	7.01904
7.8	12.207	14.6484	15.2588	16.4795	18.0054	18.3105	19.2261	19.2261	18.6157	18.6157	17.7002	16.4795	13.4277	12.8174	10.376	7.62939
7.9	12.8174	14.6484	15.8691	16.4795	17.7002	18.0054	18.9209	19.2261	19.2261	18.9209	17.395	16.1743	14.0381	13.1226	10.6812	7.32422
8	12.8174	14.6484	15.8691	15.8691	17.7002	17.395	18.6157	19.5312	18.9209	18.6157	17.0898	16.1743	14.0381	13.1226	10.9863	7.01904
8.1	12.207	14.0381	16.1743	16.1743	17.0898	17.7002	18.9209	19.2261	18.9209	18.6157	16.7847	16.1743	14.6484	13.4277	10.9863	6.71387
8.2	11.9019	13.7329	16.1743	16.1743	17.0898	18.6157	18.9209	19.2261	19.2261	18.3105	17.0898	15.8691	14.6484	12.8174	11.2915	6.10352
8.3	11.9019	13.7329	16.4795	15.8691	17.395	18.3105	18.6157	18.9209	19.2261	18.3105	17.7002	16.1743	14.6484	12.5122	11.2915	5.49316
8.4	11.9019	14.0381	16.1743	17.0898	17.0898	18.6157	18.3105	18.9209	19.2261	17.7002	18.0054	16.1743	14.3433	12.8174	11.2915	6.10352
8.5	12.207	14.3433	15.564	17.0898	17.7002	18.3105	18.0054	19.5312	19.2261	18.3105	17.7002	15.8691	14.6484	12.8174	10.6812	7.01904
8.6	12.207	14.3433	14.9536	16.7847	17.7002	18.0054	18.3105	19.2261	18.9209	17.7002	16.7847	16.1743	14.0381	12.8174	10.376	7.62939
8.7	11.5967	14.6484	14.6484	16.7847	17.7002	18.6157	18.6157	19.2261	18.6157	17.395	17.0898	16.1743	14.3433	13.4277	10.376	8.23975
8.8	11.5967	14.0381	14.9536	16.7847	18.3105	18.3105	19.2261	19.2261	18.6157	18.0054	17.0898	16.1743	14.3433	13.1226	9.76562	8.23975
8.9	11.2915	14.6484	15.564	16.7847	18.0054	18.3105	19.5312	19.2261	18.3105	18.0054	17.7002	16.4795	14.9536	13.1226	9.15527	7.62939
9	11.9019	14.6484	15.8691	17.0898	18.3105	18.6157	19.8364	19.2261	18.6157	18.6157	17.395	16.7847	14.9536	12.5122	9.76562	7.01904
9.1	11.9019	14.3433	15.564	17.395	18.0054	18.9209	19.8364	19.5312	18.6157	18.3105	17.7002	16.4795	15.2588	11.9019	9.76562	6.40869
9.2	12.5122	14.3433	15.564	17.0898	17.0898	18.6157	19.2261	20.1416	18.3105	17.7002	17.395	15.8691	15.2588	11.5967	9.76562	6.40869
9.3	12.8174	13.7329	16.1743	17.0898	16.7847	17.7002	19.2261	19.8364	18.6157	18.0054	17.395	15.564	14.9536	11.2915	9.76562	6.71387
9.4	12.8174	13.4277	16.4795	16.7847	17.0898	17.395	18.9209	20.1416	19.2261	18.0054	17.395	15.2588	14.9536	12.207	9.46045	6.40869
9.5	12.8174	13.7329	15.8691	16.4795	17.395	17.7002	18.6157	19.5312	18.9209	18.0054	16.7847	15.564	14.3433	12.5122	9.46045	7.01904
9.6	12.207	14.0381	14.9536	16.7847	17.395	18.3105	18.6157	18.9209	18.6157	18.3105	17.0898	15.2588	14.3433	13.1226	9.15527	7.32422
9.7	12.207	14.3433	14.9536	16.7847	18.0054	18.3105	18.6157	18.6157	18.3105	18.0054	17.395	15.8691	13.4277	13.1226	9.46045	7.62939
9.8	12.207	14.3433	15.2588	16.1743	18.6157	18.9209	18.9209	18.3105	18.6157	18.3105	17.0898	16.1743	13.7329	12.8174	10.0708	7.93457
9.9	11.9019	14.6484	15.564	16.7847	18.0054	18.9209	19.2261	18.6157	18.3105	18.3105	17.0898	15.564	14.0381	12.8174	10.0708	7.32422
10	11.9019	14.3433	15.564	16.7847	18.0054	19.2261	19.5312	18.3105	18.3105	18.6157	17.395	15.8691	14.0381	12.207	10.0708	7.32422
10.1	11.5967	14.3433	15.564	16.7847	17.7002	19.5312	18.6157	18.3105	18.6157	18.9209	17.0898	15.8691	13.7329	11.9019	10.0708	6.40869
10.2	11.9019	14.0381	15.2588	16.4795	17.395	18.9209	18.6157	18.6157	18.9209	18.9209	17.7002	15.8691	14.0381	11.9019	10.376	6.10352
10.3	11.9019	14.3433	14.9536	16.4795	17.7002	18.9209	18.6157	18.9209	18.9209	18.9209	18.0054	15.8691	14.3433	11.9019	10.0708	6.40869
10.4	12.207	14.9536	14.6484	16.4795	18.0054	18.6157	18.6157	18.6157	19.2261	18.9209	17.395	15.8691	14.3433	12.5122	9.76562	6.40869
10.5	11.9019	14.6484	14.6484	16.7847	18.3105	18.6157	18.9209	18.6157	18.3105	18.6157	17.0898	15.8691	14.0381	13.1226	9.76562	6.71387
10.6	12.207	14.3433	14.6484	16.7847	18.3105	18.9209	18.6157	18.3105	17.7002	18.6157	17.0898	15.564	14.0381	13.1226	9.76562	7.01904
10.7	11.9019	14.3433	14.6484	16.7847	17.7002	18.6157	18.0054	18.3105	17.7002	18.6157	16.7847	15.8691	14.0381	13.1226	10.9863	7.32422
10.8	12.207	13.4277	15.564	16.7847	17.7002	18.6157	18.0054	18.3105	18.3105	18.3105	17.0898	15.564	14.3433	13.1226	10.6812	7.32422
10.9	12.5122	14.0381	15.2588	16.7847	18.0054	18.6157	17.7002	18.6157	18.0054	18.0054	16.7847	14.9536	14.6484	13.4277	11.2915	7.32422
11	12.5122	14.0381	15.2588	17.0898	18.0054	18.6157	18.3105	18.6157	18.3105	17.7002	16.7847	14.9536	14.6484	13.4277	10.6812	7.62939
11.1	12.8174	14.0381	15.8691	16.4795	17.7002	18.0054	18.6157	18.9209	18.3105	17.395	17.0898	14.9536	14.6484	12.8174	10.6812	7.01904
11.2	12.207	14.3433	16.1743	16.4795	17.395	17.7002	18.9209	18.6157	18.6157	18.0054	16.7847	15.2588	14.6484	12.5122	10.376	6.71387
11.3	12.207	14.0381	15.8691	16.7847	17.7002	18.0054	19.2261	18.9209	18.3105	17.7002	17.395	15.564	15.564	12.207	10.0708	7.01904
11.4	11.9019	14.3433	15.8691	17.0898	17.7002	18.0054	19.2261	18.9209	18.0054	17.395	17.0898	15.564	15.8691	12.207	10.0708	6.71387
11.5	11.5967	14.6484	15.2588	17.395	17.7002	18.0054	18.9209	19.5312	18.0054	17.7002	16.7847	15.564	15.564	13.1226	10.0708	6.40869
11.6	11.9019	14.0381	15.2588	18.0054	18.0054	17.395	18.6157	19.8364	17.7002	18.3105	16.1743	15.564	15.564	13.7329	10.376	6.10352
11.7	11.2915	14.0381	15.2588	17.0898	17.395	17.7002	18.0054	20.1416	17.395	18.0054	16.1743	15.2588	15.2588	13.1226	10.376	7.01904
11.8	11.9019	14.0381	15.2588	17.0898	17.7002	18.0054	18.6157	19.2261	18.0054	17.7002	15.8691	15.8691	14.6484	13.1226	10.376	7.01904
11.9	11.9019	13.7329	15.564	16.7847	17.7002	19.2261	18.6157	18.9209	18.3105	18.0054	16.4795	15.564	14.6484	12.8174	10.376	7.62939
12	11.9019	13.4277	15.2588	17.395	18.3105	19.2261	18.9209	18.6157	19.2261	17.7002	17.0898	15.564	15.2588	12.5122	10.0708	7.32422
12.1	11.9019	13.7329	15.564	17.7002	17.7002	18.9209	18.6157	18.9209	19.2261	17.0898	17.395	15.8691	15.2588	12.5122	10.0708	7.01904
12.2	11.5967	14.0381	15.564	18.0054	17.395	18.0054	18.9209	18.9209	19.2261	17.0898	17.7002	15.8691	15.564	12.5122	10.376	6.71387
12.3	11.5967	14.0381	15.564	17.395	16.7847	17.7002	19.2261	19.2261	18.6157	17.7002	17.395	16.1743	15.2588	12.5122	10.376	6.40869
12.4	11.5967	14.3433	15.564	17.395	17.395	17.7002	18.6157	19.5312	18.3105	17.0898	17.395	16.1743	14.6484	12.207	10.9863	7.01904
12.5	11.2915	14.0381	15.8691	17.395	17.395	17.7002	18.3105	19.5312	18.3105	18.0054	17.0898	16.1743	14.3433	12.207	11.2915	7.01904
12.6	11.9019	13.7329	15.564	17.0898	17.7002	17.395	18.0054	19.5312	18.3105	18.3105	17.0898	16.1743	14.3433	11.9019	10.9863	7.32422
12.7	10.9863	13.4277	15.2588	16.7847	17.7002	17.395	18.0054	19.2261	18.3105	18.3105	17.0898	16.1743	14.3433	12.5122	10.6812	7.01904
12.8	11.2915	13.1226	15.2588	16.7847	17.7002	17.395	18.6157	18.9209	18.9209	18.3105	17.0898	16.1743	13.7329	13.4277	10.376	7.32422
12.9	11.9019	13.7329	15.564	16.7847	17.7002	18.3105	18.6157	18.6157	19.5312	18.3105	16.7847	16.4795	14.0381	13.4277	10.0708	6.71387
13	12.207	14.0381	15.564	16.7847	17.395	18.3105	18.6157	18.3105	19.8364	18.0054	17.0898	16.7847	13.4277	13.1226	10.0708	7.01904
13.1	12.5122	14.3433	15.2588	16.7847	17.395	18.9209	18.9209	18.0054	18.9209	18.3105	16.7847	16.1743	13.4277	13.1226	9.76562	7.01904
13.2	11.9019	14.6484	14.9536	16.7847	17.395	19.2261	19.2261	18.3105	18.9209	18.3105	17.0898	16.1743	14.0381	13.1226	8.8501	7.62939
13.3	11.9019	14.6484	14.6484	17.0898	17.7002	19.2261	19.2261	18.6157	18.6157	18.6157	16.7847	15.564	14.0381	13.1226	8.8501	7.32422
13.4	11.5967	15.2588	14.9536	17.7002	17.7002	19.2261	18.6157	18.9209	18.6157	18.9209	17.395	15.2588	14.0381	13.1226	9.15527	7.32422
13.5	11.5967	14.6484	14.6484	17.7002	18.0054	18.9209	18.6157	19.2261	18.3105	18.3105	17.7002	15.564	14.0381	13.4277	9.46045	7.01904
13.6	12.207	14.6484	14.3433	17.395	18.3105	19.2261	18.6157	19.2261	18.3105	18.3105	17.0898	15.8691	14.3433	12.8174	9.76562	7.01904
13.7	12.207	13.7329	14.3433	17.395	18.3105	18.9209	18.9209	19.2261	18.3105	18.6157	16.7847	16.4795	14.9536	12.5122	9.46045	6.71387
13.8	12.207	14.0381	14.6484	16.7847	18.0054	18.9209	18.6157	19.8364	18.3105	18.6157	16.7847	15.8691	15.2588	12.207	9.46045	6.71387
13.9	12.207	13.4277	14.6484	16.4795	17.395	19.5312	18.3105	19.5312	18.6157	18.6157	17.395	15.8691	15.2588	11.9019	9.76562	7.01904
14	12.207	14.0381	14.9536	16.1743	17.0898	19.2261	18.0054	18.9209	19.2261	17.7002	17.7002	15.8691	14.9536	12.207	9.46045	6.71387
14.1	11.9019	13.7329	15.564	16.1743	16.7847	18.9209	18.9209	18.6157	19.2261	18.0054	17.395	16.1743	14.9536	12.207	9.46045	7.32422
14.2	12.207	14.0381	15.564	16.7847	17.0898	18.6157	19.2261	18.6157	19.5312	18.0054	17.395	16.1743	14.6484	12.5122	9.46045	7.32422
14.3	12.8174	14.3433	15.564	16.7847	17.7002	18.3105	19.5312	18.0054	19.8364	18.3105	17.0898	15.8691	14.6484	12.5122	9.76562	7.32422
14.4	12.8174	13.4277	16.1743	16.7847	17.395	18.3105	19.5312	18.3105	19.5312	18.3105	17.0898	15.564	13.7329	12.8174	10.0708	7.32422
14.5	13.1226	14.0381	15.8691	17.0898	18.0054	18.6157	19.2261	18.9209	18.6157	18.3105	16.4795	15.8691	13.7329	12.8174	10.0708	7.32422
14.6	12.8174	14.3433	15.8691	16.7847	18.0054	18.6157	19.5312	18.6157	18.6157	18.6157	16.7847	15.564	14.0381	12.5122	10.0708	7.32422
14.7	12.5122	14.6484	15.564	16.7847	18.6157	18.9209	19.2261	19.2261	19.2261	18.3105	17.0898	16.1743	13.7329	12.207	10.0708	7.01904
14.8	11.9019	14.6484	15.8691	16.4795	18.3105	18.6157	18.9209	18.3105	18.9209	18.9209	17.0898	16.1743	14.3433	12.207	10.0708	6.71387
14.9	10.9863	14.3433	15.564	16.4795	18.0054	18.6157	18.9209	18.9209	18.9209	18.9209	17.0898	15.8691	14.0381	12.207	9.76562	6.71387
15	10.6812	13.7329	15.8691	17.0898	17.395	18.9209	18.6157	18.9209	18.9209	18.3105	17.0898	15.564	14.0381	11.9019	10.6812	6.10352
15.1	11.2915	13.7329	15.8691	17.0898	17.395	18.6157	19.2261	19.2261	19.2261	18.0054	17.395	14.9536	13.7329	11.9019	10.376	6.40869
15.2	11.9019	13.1226	15.564	17.0898	17.395	18.6157	19.5312	19.2261	18.6157	17.395	16.7847	15.564	13.7329	11.9019	10.6812	6.71387
15.3	12.207	13.7329	15.564	17.0898	17.0898	18.6157	19.2261	18.6157	19.2261	17.0898	16.4795	14.9536	14.3433	12.5122	10.6812	6.40869
15.4	12.5122	13.4277	15.564	17.0898	18.0054	18.3105	19.2261	18.3105	19.5312	17.7002	16.4795	15.2588	13.7329	12.5122	10.376	6.40869
15.5	12.207	13.7329	15.564	17.0898	17.7002	18.0054	18.9209	18.6157	19.2261	18.0054	16.4795	14.9536	14.6484	13.4277	10.0708	6.71387
15.6	12.5122	14.0381	15.564	16.7847	17.7002	18.3105	18.6157	18.3105	18.9209	18.0054	17.395	15.2588	14.6484	13.7329	9.46045	7.32422
15.7	12.5122	14.3433	15.564	16.4795	17.395	18.9209	18.6157	18.6157	18.9209	18.3105	17.7002	15.564	14.3433	14.0381	9.46045	7.62939
15.8	12.207	15.2588	16.1743	16.4795	18.0054	18.6157	19.2261	19.2261	18.6157	17.7002	17.7002	16.1743	14.3433	13.7329	10.0708	7.32422
15.9	12.207	15.2588	15.8691	16.4795	18.0054	18.6157	19.2261	19.8364	18.3105	17.395	16.7847	16.4795	14.3433	13.1226	10.0708	6.71387
16	11.9019	14.9536	15.2588	16.7847	17.395	18.9209	19.2261	20.1416	18.0054	17.395	17.395	15.8691	14.0381	12.8174	10.6812	6.40869
16.1	12.207	14.6484	15.564	17.0898	17.395	18.6157	19.2261	19.8364	18.0054	17.395	17.0898	16.1743	14.9536	12.5122	10.6812	6.40869
16.2	12.207	14.3433	15.564	17.0898	17.0898	19.2261	18.6157	19.8364	17.7002	17.7002	17.7002	16.1743	14.9536	12.207	10.6812	6.40869
16.3	12.5122	14.0381	15.564	16.4795	17.395	18.6157	18.6157	19.2261	18.0054	18.0054	17.7002	16.1743	14.6484	12.207	11.2915	5.79834
16.4	12.207	14.3433	15.564	16.4795	18.0054	18.9209	18.6157	19.5312	18.3105	18.0054	17.395	16.7847	15.2588	12.5122	10.9863	6.10352
16.5	12.207	14.0381	15.2588	16.4795	17.7002	18.9209	18.6157	19.2261	18.0054	18.0054	17.395	16.4795	14.6484	12.207	10.6812	6.71387
16.6	12.5122	14.3433	15.2588	17.0898	18.0054	18.6157	18.9209	19.2261	18.3105	18.6157	16.7847	16.1743	14.6484	12.5122	9.76562	7.01904
16.7	12.5122	14.6484	15.564	17.0898	18.3105	18.3105	18.3105	19.2261	18.6157	18.3105	16.1743	16.7847	14.9536	12.8174	9.15527	7.62939
16.8	11.9019	14.3433	15.8691	16.7847	18.0054	17.395	18.6157	19.2261	18.6157	18.3105	16.7847	16.4795	14.6484	12.8174	8.8501	7.62939
16.9	11.9019	14.0381	15.8691	17.0898	18.0054	17.7002	18.9209	19.2261	18.6157	18.3105	17.0898	15.8691	14.6484	12.8174	8.8501	7.32422
17	11.5967	13.4277	15.8691	17.395	18.0054	18.0054	18.9209	19.2261	18.3105	18.6157	17.0898	15.2588	14.9536	12.8174	9.46045	7.62939
17.1	11.2915	13.7329	15.2588	17.395	17.7002	18.0054	18.6157	18.6157	18.6157	18.3105	17.0898	15.2588	14.9536	12.8174	9.46045	7.62939
17.2	11.5967	13.4277	15.564	17.0898	17.395	18.6157	18.6157	18.3105	18.9209	18.3105	16.4795	15.564	14.6484	12.207	10.0708	7.32422
17.3	12.207	13.7329	15.564	17.7002	17.0898	18.9209	19.2261	18.3105	19.2261	17.7002	16.7847	15.564	14.3433	12.5122	10.0708	7.32422
17.4	12.207	14.0381	15.564	17.395	17.395	18.3105	18.6157	18.3105	18.9209	18.0054	16.7847	16.1743	14.0381	12.8174	10.376	7.01904
17.5	12.207	14.6484	14.9536	17.0898	17.7002	18.0054	18.6157	18.9209	18.6157	18.0054	16.7847	16.7847	13.7329	12.5122	10.376	7.62939
17.6	12.207	14.9536	14.6484	16.4795	17.7002	18.6157	18.6157	19.2261	18.3105	18.0054	16.7847	16.1743	13.7329	11.9019	10.6812	7.62939
17.7	11.9019	14.9536	14.3433	16.1743	17.7002	18.3105	18.3105	19.5312	18.6157	18.3105	16.7847	16.1743	14.3433	11.5967	10.6812	7.93457
17.8	11.5967	14.6484	14.3433	16.1743	17.395	18.6157	18.6157	19.5312	18.9209	18.0054	17.0898	16.1743	14.3433	11.5967	11.2915	7.01904
17.9	11.2915	14.3433	14.6484	16.4795	17.395	18.3105	18.3105	19.2261	18.9209	17.7002	17.395	15.8691	14.9536	12.207	11.2915	6.71387
18	11.2915	14.0381	14.9536	16.7847	17.0898	18.0054	18.9209	18.9209	18.9209	17.395	18.0054	15.564	14.9536	12.5122	11.5967	6.10352
18.1	11.5967	13.4277	15.2588	16.7847	17.395	18.0054	19.2261	18.9209	18.6157	17.7002	17.7002	15.2588	14.6484	12.8174	10.9863	5.79834
18.2	11.9019	13.7329	15.2588	17.0898	16.7847	17.7002	19.5312	18.9209	17.7002	17.395	17.395	15.564	14.3433	12.8174	10.376	6.40869
18.3	11.9019	14.0381	15.564	16.7847	16.7847	18.0054	19.2261	18.6157	18.0054	18.0054	16.7847	15.564	14.6484	13.1226	9.76562	6.71387
18.4	12.5122	14.6484	14.9536	17.7002	17.395	18.3105	18.9209	19.5312	18.0054	18.3105	17.0898	15.564	14.6484	13.7329	10.0708	7.01904
18.5	12.8174	14.3433	15.2588	17.0898	17.7002	18.0054	18.9209	19.8364	18.6157	18.3105	16.7847	15.8691	14.9536	13.1226	10.376	7.01904
18.6	12.5122	14.3433	15.2588	16.7847	17.7002	17.7002	19.2261	19.8364	18.6157	19.2261	16.7847	16.4795	15.564	12.207	10.9863	7.01904
18.7	12.5122	14.6484	15.2588	16.4795	17.7002	18.0054	19.2261	19.2261	18.9209	18.6157	16.7847	16.1743	15.564	11.9019	10.6812	6.10352
18.8	12.8174	14.0381	15.2588	16.1743	17.7002	18.3105	18.9209	18.9209	18.9209	18.6157	16.4795	15.8691	15.564	11.9019	10.6812	6.10352
18.9	12.5122	14.0381	15.564	16.7847	18.0054	18.9209	19.2261	18.3105	18.9209	18.3105	16.7847	15.8691	16.1743	12.207	10.9863	5.79834
19	11.9019	14.3433	15.564	16.7847	17.7002	19.2261	19.2261	18.3105	18.9209	18.0054	17.7002	15.564	16.4795	12.207	10.9863	6.10352
19.1	11.5967	14.6484	16.1743	16.7847	17.395	18.6157	19.5312	18.3105	18.9209	17.7002	17.7002	15.8691	15.564	12.8174	10.376	6.40869
19.2	11.5967	14.6484	15.8691	17.0898	17.0898	18.3105	19.8364	18.9209	18.9209	17.395	17.7002	15.8691	15.2588	12.8174	10.0708	6.71387
19.3	11.9019	14.6484	15.8691	17.0898	17.395	17.7002	19.8364	18.9209	18.6157	17.7002	17.395	16.1743	14.3433	13.1226	9.76562	7.01904
19.4	12.207	14.3433	15.8691	17.0898	17.7002	17.7002	19.5312	18.6157	18.3105	18.0054	16.7847	16.4795	13.7329	12.8174	10.0708	7.01904
19.5	12.207	14.3433	15.2588	16.7847	17.395	17.7002	18.9209	18.9209	17.7002	18.6157	17.0898	15.8691	13.1226	12.5122	9.76562	7.01904
19.6	12.207	14.6484	15.2588	17.0898	17.7002	18.0054	18.6157	18.9209	17.7002	18.9209	17.395	15.8691	13.4277	12.207	9.15527	6.10352
19.7	12.207	14.0381	15.2588	16.4795	17.395	18.3105	18.0054	18.6157	18.0054	19.2261	17.395	16.4795	14.3433	11.9019	9.15527	6.40869
19.8	12.207	13.7329	15.2588	16.1743	17.7002	18.9209	18.0054	18.6157	18.9209	18.9209	17.395	15.8691	14.9536	12.207	9.46045	6.40869
19.9	11.9019	13.4277	15.2588	16.1743	17.395	19.2261	18.3105	18.3105	19.2261	18.9209	17.0898	15.8691	14.6484	12.207	9.46045	7.01904
20	11.9019	13.7329	15.2588	16.4795	17.7002	19.2261	18.3105	18.0054	19.2261	18.6157	17.0898	15.8691	14.9536	11.9019	9.76562	7.62939
20.1	11.2915	13.4277	15.2588	16.7847	18.0054	18.9209	18.6157	17.7002	19.5312	18.9209	17.0898	16.1743	14.9536	12.207	9.76562	7.62939
20.2	11.2915	13.7329	15.8691	16.7847	17.7002	18.9209	18.6157	17.7002	19.5312	19.2261	17.395	16.1743	14.3433	11.9019	9.76562	7.93457
20.3	11.5967	13.7329	16.1743	16.4795	18.0054	18.3105	18.3105	18.0054	19.5312	18.9209	17.7002	15.8691	14.0381	11.9019	9.76562	7.62939
20.4	11.5967	14.0381	15.8691	16.7847	18.0054	17.395	18.3105	18.9209	18.9209	19.2261	17.7002	15.2588	13.4277	11.9019	9.46045	7.32422
20.5	11.9019	14.0381	15.564	16.4795	18.3105	17.395	18.6157	19.2261	18.6157	19.2261	17.395	15.2588	13.7329	11.5967	9.15527	7.32422
20.6	11.9019	13.4277	15.2588	16.1743	18.3105	17.7002	19.2261	19.5312	18.6157	18.6157	17.0898	15.2588	13.7329	11.5967	9.15527	7.01904
20.7	12.207	13.1226	15.564	15.8691	18.3105	18.6157	18.6157	19.5312	19.2261	18.6157	17.395	15.2588	14.0381	11.9019	9.76562	7.62939
20.8	12.207	13.4277	15.564	16.1743	18.3105	18.6157	18.9209	19.5312	19.5312	18.6157	17.0898	15.2588	14.3433	11.9019	9.76562	7.32422
20.9	12.207	13.7329	15.564	16.4795	17.7002	19.2261	18.6157	19.2261	19.5312	18.3105	17.7002	14.6484	14.9536	11.9019	10.0708	7.01904
21	11.9019	14.0381	15.2588	17.0898	17.395	18.9209	18.3105	18.9209	18.9209	18.3105	17.7002	14.9536	15.2588	12.207	10.376	7.01904
21.1	11.5967	14.0381	14.6484	17.0898	17.0898	18.6157	18.9209	18.9209	18.6157	18.3105	17.7002	15.2588	15.2588	12.207	10.376	7.01904
21.2	11.9019	13.7329	15.2588	16.7847	16.7847	18.0054	19.2261	19.2261	18.0054	18.0054	17.395	15.564	14.6484	12.8174	10.6812	7.62939
21.3	11.5967	13.7329	15.2588	18.0054	17.0898	18.0054	19.5312	19.2261	18.0054	18.9209	17.0898	16.1743	14.6484	12.8174	10.376	7.01904
21.4	11.9019	13.7329	15.2588	17.7002	17.395	17.395	19.5312	19.2261	18.0054	18.6157	16.7847	16.1743	14.6484	12.8174	10.0708	7.01904
21.5	11.9019	13.7329	15.564	17.395	17.395	17.0898	19.2261	19.2261	17.7002	18.9209	17.0898	16.1743	14.3433	12.207	9.76562	6.71387
21.6	11.5967	13.4277	15.2588	17.0898	18.0054	17.7002	19.2261	18.9209	18.3105	18.3105	16.4795	16.4795	14.9536	12.207	10.0708	7.93457
21.7	11.5967	13.7329	15.2588	16.4795	18.6157	18.0054	18.6157	18.6157	18.6157	18.3105	16.4795	16.1743	14.9536	12.207	10.0708	7.93457
21.8	11.9019	14.0381	15.2588	16.1743	18.3105	18.3105	18.9209	17.7002	18.9209	18.3105	16.1743	15.564	14.6484	12.5122	10.0708	7.93457
21.9	11.5967	14.0381	15.564	16.4795	18.0054	18.6157	19.5312	18.3105	19.2261	18.3105	16.1743	15.564	14.0381	12.5122	10.0708	7.01904
22	11.5967	14.0381	15.8691	16.7847	17.0898	18.6157	19.8364	18.6157	18.9209	18.9209	16.1743	15.2588	14.0381	12.5122	10.0708	7.01904
22.1	11.9019	14.9536	15.8691	17.395	16.4795	18.3105	19.5312	18.9209	18.6157	18.6157	16.1743	15.2588	14.0381	12.5122	10.376	7.32422
22.2	11.2915	14.9536	15.564	17.395	16.1743	18.0054	19.2261	18.9209	18.0054	18.0054	15.8691	15.2588	14.3433	12.5122	10.376	7.01904
22.3	11.2915	14.9536	14.9536	17.7002	17.0898	17.7002	18.9209	18.9209	18.0054	18.0054	16.4795	15.8691	14.6484	12.5122	9.76562	6.40869
22.4	11.5967	14.9536	15.2588	17.395	18.0054	18.0054	18.9209	18.9209	18.6157	17.395	16.7847	15.8691	14.3433	12.8174	9.76562	6.71387
22.5	11.9019	14.3433	14.9536	16.7847	18.3105	17.7002	18.6157	18.9209	18.6157	17.395	16.7847	15.8691	14.3433	12.8174	9.46045	6.71387
22.6	11.5967	15.2588	15.2588	16.7847	18.3105	17.7002	18.9209	19.2261	18.6157	18.0054	17.0898	16.1743	15.2588	12.207	9.76562	7.32422
22.7	11.5967	14.9536	14.6484	16.4795	17.7002	18.0054	18.9209	19.5312	18.6157	18.6157	17.0898	15.8691	14.9536	11.9019	9.76562	7.62939
22.8	11.2915	14.3433	15.2588	16.7847	17.0898	18.6157	19.2261	19.5312	18.3105	18.3105	17.0898	15.8691	14.9536	12.207	10.376	7.01904
22.9	10.9863	13.7329	15.564	16.7847	17.395	19.2261	19.5312	18.9209	18.6157	18.3105	17.395	15.564	15.2588	12.5122	10.376	6.40869
23	11.2915	13.1226	15.8691	16.7847	17.395	18.6157	19.2261	18.9209	18.3105	18.3105	18.0054	15.564	15.2588	12.207	10.376	5.79834
23.1	11.2915	13.4277	15.8691	17.0898	17.395	18.6157	19.5312	18.3105	18.3105	18.0054	18.0054	15.564	14.3433	12.5122	10.376	5.49316
23.2	11.5967	13.7329	15.8691	17.395	17.7002	18.3105	19.2261	18.3105	18.3105	18.3105	17.395	15.8691	14.6484	12.207	9.76562	6.10352
23.3	11.9019	14.0381	15.2588	17.7002	18.0054	18.3105	18.9209	18.3105	18.0054	18.3105	17.395	15.564	14.6484	12.5122	9.46045	6.40869
23.4	12.207	13.4277	14.9536	17.7002	18.0054	18.3105	19.2261	18.6157	18.3105	18.3105	17.0898	15.8691	14.9536	11.9019	9.76562	7.62939
23.5	11.5967	13.4277	14.9536	18.0054	18.3105	18.3105	19.5312	18.6157	18.6157	18.6157	17.0898	15.2588	15.2588	12.207	10.376	7.62939
23.6	11.2915	13.4277	14.9536	17.7002	18.3105	18.3105	19.2261	18.9209	19.2261	18.6157	16.7847	15.2588	14.6484	12.207	10.0708	7.32422
23.7	11.2915	13.7329	15.2588	17.0898	17.395	18.3105	19.2261	18.9209	19.5312	18.6157	16.7847	15.564	14.6484	11.5967	10.0708	6.10352
23.8	11.5967	13.7329	15.2588	17.0898	17.395	18.0054	18.9209	18.6157	19.2261	18.6157	16.7847	16.1743	14.3433	11.2915	10.376	6.10352
23.9	11.5967	13.4277	15.564	17.0898	16.7847	18.0054	18.9209	18.3105	18.3105	18.9209	17.0898	16.1743	14.0381	10.9863	10.9863	6.40869
24	12.207	13.1226	15.8691	17.395	17.0898	17.7002	18.6157	18.9209	18.3105	18.0054	17.0898	16.1743	14.3433	11.5967	11.2915	6.40869
24.1	11.9019	13.4277	15.2588	17.7002	17.7002	16.7847	18.6157	19.2261	18.6157	18.3105	16.7847	16.1743	14.3433	11.9019	10.9863	6.71387
24.2	11.9019	13.4277	14.9536	17.0898	18.6157	16.7847	18.9209	18.9209	18.0054	18.3105	16.4795	16.1743	14.3433	13.1226	10.6812	7.01904
24.3	11.9019	13.4277	14.6484	16.7847	18.6157	17.395	18.9209	19.2261	18.0054	18.3105	16.4795	15.8691	14.0381	12.8174	10.0708	6.71387
24.4	11.9019	13.7329	15.2588	16.4795	18.6157	17.7002	18.3105	18.9209	17.7002	18.3105	17.0898	15.8691	13.4277	12.8174	9.76562	6.71387
24.5	11.5967	14.0381	15.2588	15.564	18.6157	18.0054	18.6157	19.2261	17.7002	18.6157	16.4795	15.564	13.4277	13.1226	9.15527	6.10352
24.6	11.5967	14.6484	15.2588	15.8691	18.0054	18.0054	18.9209	18.9209	18.0054	18.6157	16.7847	15.2588	14.0381	13.1226	9.46045	6.10352
24.7	11.2915	14.9536	16.1743	16.1743	17.7002	18.3105	18.9209	18.9209	18.3105	18.0054	16.7847	14.6484	14.9536	13.4277	9.15527	6.10352
24.8	11.5967	13.7329	16.4795	16.1743	17.395	18.6157	19.2261	18.9209	18.6157	18.0054	16.7847	14.9536	15.8691	13.1226	9.76562	6.40869
24.9	11.9019	13.1226	16.1743	16.4795	17.395	18.3105	18.9209	19.2261	18.3105	17.7002	16.4795	15.2588	15.2588	12.5122	10.0708	6.10352
25	11.9019	13.4277	15.8691	17.0898	18.0054	18.0054	18.9209	20.1416	18.6157	17.7002	16.7847	14.9536	14.9536	12.5122	10.0708	6.40869
25.1	12.207	13.7329	15.2588	17.0898	18.0054	17.7002	18.6157	20.752	18.3105	18.3105	17.0898	15.2588	14.6484	13.4277	10.376	6.71387
25.2	12.207	14.0381	15.564	17.0898	18.3105	17.7002	18.9209	20.1416	18.6157	18.6157	17.0898	15.2588	14.6484	13.4277	9.15527	6.71387
25.3	12.5122	14.3433	15.8691	16.7847	18.3105	17.395	19.2261	19.8364	18.9209	18.9209	17.395	15.564	14.0381	13.7329	10.0708	7.32422
25.4	11.9019	14.6484	15.2588	16.4795	18.0054	17.7002	18.9209	19.5312	18.6157	18.6157	17.395	15.8691	14.0381	13.4277	10.0708	7.32422
25.5	12.207	14.9536	14.9536	16.7847	17.7002	18.0054	18.6157	19.5312	19.5312	18.3105	17.0898	15.8691	14.6484	13.1226	9.76562	8.23975
25.6	11.5967	14.6484	14.9536	16.1743	17.395	18.3105	18.6157	19.5312	19.2261	18.0054	16.4795	15.8691	14.6484	13.4277	9.46045	7.62939
25.7	11.9019	14.6484	15.2588	15.8691	17.7002	17.395	18.6157	19.2261	19.5312	17.7002	16.7847	15.8691	15.2588	12.8174	10.0708	7.01904
25.8	11.5967	14.3433	15.564	16.1743	18.0054	16.7847	19.2261	19.2261	19.5312	17.7002	17.0898	15.8691	14.9536	12.8174	9.76562	6.71387
25.9	12.207	14.3433	15.8691	17.0898	18.0054	16.7847	19.5312	18.9209	19.8364	17.395	17.395	16.1743	15.2588	12.207	10.0708	6.71387
26	12.207	14.0381	15.564	16.7847	18.0054	17.395	19.2261	18.9209	19.5312	17.395	17.395	16.1743	14.9536	12.207	10.0708	6.71387
26.1	12.5122	14.0381	15.2588	16.7847	17.7002	17.0898	19.2261	18.6157	18.9209	17.7002	17.0898	15.8691	14.6484	12.207	9.46045	7.01904
26.2	12.5122	14.3433	15.2588	16.4795	17.395	17.395	18.6157	18.3105	18.6157	18.9209	16.4795	15.564	14.3433	12.207	9.15527	6.71387
26.3	11.9019	14.6484	15.2588	16.4795	17.395	17.395	18.6157	18.9209	18.0054	19.2261	16.7847	15.8691	14.6484	12.5122	8.8501	6.71387
26.4	11.9019	14.3433	15.564	16.1743	17.0898	17.395	18.6157	18.9209	17.395	18.9209	16.7847	16.1743	14.6484	12.8174	9.46045	6.71387
26.5	11.9019	14.3433	15.2588	15.8691	17.0898	17.7002	18.3105	18.6157	18.3105	18.3105	16.4795	16.7847	14.6484	12.5122	9.15527	7.01904
26.6	11.5967	14.3433	15.564	16.4795	17.395	17.7002	18.9209	18.6157	18.6157	17.7002	16.4795	16.4795	14.0381	12.207	9.76562	7.32422
26.7	11.5967	14.0381	15.564	16.4795	16.7847	17.395	19.2261	18.9209	18.9209	18.0054	16.4795	15.8691	14.6484	12.5122	10.0708	7.01904
26.8	11.5967	14.3433	14.9536	16.4795	17.395	17.395	18.9209	18.3105	19.8364	17.7002	16.7847	15.8691	14.6484	12.5122	10.376	6.71387
26.9	11.5967	14.0381	14.9536	16.4795	17.7002	17.395	18.9209	18.6157	19.5312	17.395	17.0898	15.8691	14.3433	12.207	10.0708	5.79834
27	11.9019	13.7329	14.9536	16.7847	17.7002	17.395	19.5312	19.5312	19.2261	17.7002	17.7002	15.564	14.0381	12.5122	10.376	6.71387
27.1	12.207	14.0381	14.9536	17.395	18.3105	17.395	19.2261	19.2261	18.9209	18.0054	18.3105	15.8691	14.0381	12.5122	10.0708	6.71387
27.2	12.207	14.3433	14.9536	17.0898	18.0054	17.0898	19.2261	19.2261	18.3105	18.6157	18.0054	15.8691	14.0381	12.8174	10.0708	7.01904
27.3	11.9019	14.3433	15.2588	16.7847	18.3105	17.0898	18.6157	19.2261	18.6157	18.9209	18.0054	15.8691	14.0381	13.1226	10.0708	7.32422
27.4	11.5967	14.0381	15.2588	16.7847	18.0054	17.395	18.3105	19.2261	18.3105	18.3105	17.7002	15.8691	13.7329	13.1226	10.0708	7.32422
27.5	11.5967	13.4277	14.9536	16.7847	17.7002	17.7002	18.6157	19.2261	18.6157	18.3105	17.0898	15.8691	14.3433	13.4277	9.46045	6.71387
27.6	11.5967	13.4277	14.9536	16.4795	17.7002	18.6157	18.6157	19.2261	18.6157	18.3105	17.0898	15.564	14.3433	13.1226	9.76562	7.01904
27.7	11.5967	13.1226	14.9536	16.4795	18.0054	18.9209	18.6157	18.9209	18.9209	18.3105	17.395	15.564	14.3433	13.1226	10.376	7.01904
27.8	11.2915	13.1226	15.2588	16.1743	17.7002	18.3105	19.2261	18.6157	19.2261	18.0054	17.395	15.2588	14.6484	13.1226	10.0708	7.01904
27.9	11.9019	14.0381	15.564	16.4795	17.7002	18.6157	18.9209	18.6157	18.9209	18.0054	17.0898	14.9536	14.6484	12.8174	10.376	6.71387
28	11.5967	13.7329	15.2588	16.7847	17.0898	17.7002	18.9209	18.9209	19.2261	18.0054	17.395	14.9536	15.2588	12.8174	10.376	6.40869
28.1	11.5967	14.3433	15.564	17.0898	17.0898	17.0898	18.9209	18.6157	18.6157	18.6157	17.7002	14.6484	15.564	12.8174	10.0708	6.40869
28.2	11.2915	14.3433	15.564	17.395	17.395	16.7847	18.6157	19.2261	18.9209	18.6157	16.7847	15.564	14.9536	13.1226	10.0708	6.71387
28.3	11.5967	14.0381	15.8691	17.395	18.0054	16.4795	18.6157	19.8364	18.9209	18.6157	16.4795	15.564	14.3433	13.1226	10.6812	6.71387
28.4	11.2915	14.0381	15.2588	17.0898	18.3105	17.0898	18.0054	20.1416	18.6157	18.6157	16.4795	16.1743	14.3433	13.4277	10.6812	6.71387
28.5	11.5967	14.0381	15.564	17.0898	18.0054	17.395	18.3105	20.4468	19.2261	18.0054	16.7847	16.1743	14.3433	12.8174	10.376	6.40869
28.6	11.9019	13.7329	15.2588	17.0898	17.395	17.395	18.6157	19.5312	19.2261	18.0054	16.7847	15.2588	14.3433	12.5122	10.376	6.71387
28.7	12.207	13.4277	15.2588	17.0898	16.7847	18.0054	18.9209	19.2261	18.6157	17.7002	16.7847	14.6484	14.3433	12.207	10.376	7.01904
28.8	12.207	13.4277	15.2588	16.7847	16.4795	18.9209	19.5312	19.5312	18.3105	18.0054	16.4795	14.3433	14.3433	12.207	10.0708	6.71387
28.9	11.9019	14.3433	15.2588	16.7847	16.7847	18.3105	19.5312	19.5312	17.7002	18.0054	15.8691	14.6484	15.2588	11.5967	9.76562	7.01904
29	11.5967	15.2588	14.6484	17.0898	16.4795	18.0054	19.5312	19.2261	17.395	18.0054	15.8691	14.6484	15.564	12.207	9.76562	6.71387
29.1	11.9019	15.2588	14.6484	17.0898	16.4795	17.7002	18.9209	18.9209	17.0898	18.0054	15.8691	15.564	15.2588	12.207	9.46045	6.71387
29.2	11.2915	14.6484	14.6484	17.0898	16.4795	17.7002	18.6157	18.9209	17.0898	18.0054	16.4795	15.564	14.9536	12.5122	9.76562	7.01904
29.3	11.5967	14.0381	14.6484	17.0898	17.395	18.0054	18.0054	19.5312	17.7002	17.395	16.7847	16.1743	14.6484	12.207	9.15527	6.71387
29.4	11.9019	14.0381	14.9536	16.7847	17.7002	18.3105	18.0054	19.5312	18.0054	17.7002	17.395	16.4795	14.3433	11.5967	8.8501	6.40869
29.5	11.5967	14.3433	14.6484	16.4795	17.395	18.3105	17.7002	18.9209	18.9209	17.7002	17.7002	16.4795	13.7329	11.9019	9.46045	6.71387
29.6	12.5122	14.3433	14.9536	15.8691	17.395	18.6157	18.3105	18.6157	19.2261	18.0054	18.6157	16.7847	14.0381	11.9019	10.0708	7.01904
29.7	11.9019	14.0381	15.2588	15.8691	17.395	18.0054	18.6157	18.6157	18.9209	17.7002	18.6157	17.0898	13.7329	12.5122	10.0708	7.01904
29.8	11.9019	14.6484	15.564	15.8691	17.395	18.6157	18.9209	18.6157	18.9209	17.395	18.9209	16.7847	14.0381	12.5122	10.0708	6.71387
29.9	12.207	14.6484	15.2588	16.4795	17.0898	18.6157	18.9209	18.3105	18.3105	17.395	18.6157	16.4795	14.0381	12.5122	9.46045	6.71387
30	11.5967	14.3433	15.2588	16.7847	17.0898	18.6157	18.9209	18.0054	18.0054	17.7002	18.9209	16.4795	14.6484	12.5122	9.76562	7.01904
30.1	11.9019	14.3433	14.9536	17.0898	17.395	18.3105	18.9209	18.9209	18.0054	17.7002	18.3105	15.8691	14.3433	12.207	9.76562	7.01904
30.2	12.5122	14.9536	14.9536	17.0898	18.0054	18.3105	18.6157	18.9209	18.0054	17.7002	17.7002	15.564	14.3433	12.5122	9.46045	6.71387
30.3	12.8174	14.3433	14.9536	17.395	18.3105	18.0054	18.3105	18.6157	18.3105	17.7002	17.0898	15.564	14.6484	12.5122	9.46045	7.01904
30.4	12.8174	14.6484	14.9536	16.7847	18.6157	18.3105	18.0054	18.3105	18.3105	17.7002	17.0898	15.564	14.6484	12.5122	9.76562	7.01904
30.5	12.8174	14.6484	15.564	16.7847	18.0054	18.9209	18.3105	18.6157	18.6157	18.3105	16.4795	15.2588	14.3433	11.9019	10.0708	7.01904
30.6	12.207	14.3433	15.8691	16.7847	18.0054	18.9209	18.3105	18.6157	18.9209	18.6157	16.7847	15.8691	14.3433	12.207	10.6812	6.71387
30.7	12.5122	14.0381	15.564	16.7847	17.7002	18.9209	18.6157	18.9209	18.9209	18.0054	16.7847	15.2588	14.6484	12.5122	10.0708	7.01904
30.8	12.5122	14.0381	15.8691	16.7847	17.395	18.6157	19.5312	19.2261	18.3105	18.3105	16.7847	15.564	14.3433	12.5122	10.0708	6.71387
30.9	12.5122	13.7329	15.8691	16.7847	17.7002	18.3105	19.8364	19.2261	18.0054	18.6157	17.395	16.1743	14.9536	12.207	9.46045	7.01904
31	11.9019	13.4277	15.8691	17.0898	17.7002	17.7002	19.8364	18.9209	18.3105	18.9209	17.395	16.1743	15.2588	11.9019	9.76562	6.71387
31.1	11.2915	13.4277	15.564	16.7847	17.7002	18.6157	19.5312	18.9209	18.3105	18.6157	16.7847	15.8691	15.2588	12.207	9.76562	7.01904
31.2	10.9863	14.0381	14.6484	17.395	17.7002	18.3105	19.2261	18.9209	18.3105	18.3105	17.395	16.1743	14.9536	11.9019	10.0708	7.62939
31.3	10.9863	14.3433	14.6484	17.0898	17.0898	18.0054	18.9209	18.9209	18.6157	18.3105	17.395	15.8691	14.6484	11.9019	10.0708	7.62939
31.4	10.9863	14.3433	14.3433	16.4795	17.0898	18.3105	18.9209	18.9209	18.6157	18.0054	17.0898	16.1743	14.3433	12.207	10.376	8.23975
31.5	10.9863	14.6484	14.3433	16.7847	17.0898	18.3105	18.9209	18.9209	18.6157	18.0054	17.0898	15.8691	14.3433	11.9019	10.376	7.93457
31.6	10.9863	14.9536	14.9536	16.7847	17.0898	18.0054	18.9209	18.9209	18.3105	18.6157	17.395	15.8691	14.9536	11.9019	10.9863	7.32422
31.7	11.2915	14.3433	15.2588	16.1743	17.0898	18.3105	18.9209	18.3105	18.3105	18.9209	17.395	15.8691	14.6484	12.207	10.9863	7.32422
31.8	11.2915	14.3433	15.2588	16.1743	17.0898	18.3105	18.9209	18.0054	18.3105	18.6157	17.395	16.1743	15.2588	12.207	10.9863	6.40869
31.9	11.5967	13.7329	15.2588	16.4795	17.0898	18.0054	18.9209	18.3105	18.0054	18.0054	16.7847	15.8691	14.9536	12.5122	10.9863	6.10352
32	11.9019	13.7329	15.564	16.4795	17.7002	18.3105	18.9209	18.6157	18.3105	18.3105	16.7847	15.8691	14.9536	11.9019	10.376	6.40869
32.1	12.207	13.4277	15.2588	16.7847	18.0054	18.0054	18.9209	18.9209	18.3105	18.6157	16.7847	16.1743	14.9536	12.207	10.0708	6.40869
32.2	11.5967	13.4277	15.564	17.395	17.7002	17.7002	18.9209	19.2261	18.6157	18.3105	17.395	15.8691	14.6484	12.8174	9.46045	7.01904
32.3	11.5967	13.7329	15.2588	17.395	17.7002	18.3105	19.2261	18.9209	18.6157	18.3105	16.7847	15.564	14.3433	13.1226	9.76562	7.32422
32.4	11.5967	14.3433	14.9536	16.7847	18.0054	18.6157	18.9209	19.2261	18.0054	18.3105	17.0898	15.2588	14.0381	12.8174	10.0708	8.23975
32.5	10.9863	14.9536	14.9536	16.4795	18.3105	18.3105	18.3105	18.6157	18.0054	18.0054	16.7847	15.2588	14.0381	12.5122	10.0708	7.93457
32.6	11.2915	14.9536	15.2588	15.8691	18.6157	18.9209	18.6157	18.9209	18.6157	18.3105	16.7847	14.9536	14.0381	12.8174	9.76562	7.32422
32.7	11.5967	14.9536	15.8691	15.8691	18.3105	18.9209	18.6157	18.3105	18.9209	18.3105	16.4795	14.6484	14.3433	12.8174	10.0708	7.01904
32.8	11.5967	14.6484	16.1743	16.7847	18.0054	19.2261	18.9209	18.3105	18.6157	18.3105	16.7847	15.2588	15.2588	12.5122	10.6812	7.01904
32.9	11.9019	14.3433	15.564	17.395	17.7002	18.3105	18.9209	18.3105	18.3105	18.0054	16.7847	15.8691	15.564	12.207	10.376	6.71387
33	12.5122	14.0381	15.564	17.395	17.7002	18.3105	18.6157	18.9209	18.9209	18.0054	17.0898	16.4795	15.8691	11.9019	10.376	7.32422
33.1	12.5122	14.3433	14.6484	17.395	18.0054	18.3105	18.3105	18.9209	18.9209	18.0054	16.7847	15.564	14.9536	11.9019	10.376	7.62939
33.2	11.9019	14.6484	14.3433	17.395	18.3105	18.3105	18.0054	18.9209	18.9209	18.6157	17.0898	15.564	14.6484	11.9019	10.376	7.62939
33.3	11.9019	14.6484	14.6484	17.0898	18.3105	18.3105	18.3105	18.9209	18.9209	18.6157	16.7847	15.8691	14.3433	12.207	10.0708	7.01904
33.4	11.2915	14.6484	15.2588	17.0898	18.0054	18.6157	17.7002	18.9209	18.6157	19.2261	17.0898	15.8691	14.3433	12.207	10.376	6.40869
33.5	11.5967	14.6484	15.8691	17.0898	18.0054	18.3105	18.0054	19.2261	18.6157	19.2261	17.395	15.8691	14.3433	12.207	10.0708	6.71387
33.6	11.2915	14.0381	16.7847	16.4795	18.0054	18.6157	18.9209	19.2261	18.0054	18.9209	17.7002	16.1743	14.3433	12.8174	10.0708	7.32422
33.7	11.5967	13.4277	16.7847	16.1743	18.0054	18.6157	18.9209	19.2261	18.3105	18.3105	17.7002	15.8691	14.3433	12.5122	10.376	7.62939
33.8	11.5967	13.4277	16.7847	16.4795	17.7002	18.9209	19.2261	18.9209	18.3105	18.0054	17.7002	15.564	14.9536	12.207	10.376	7.93457
33.9	11.5967	13.7329	16.4795	16.7847	17.7002	18.6157	19.2261	18.3105	18.9209	18.3105	18.0054	14.9536	14.9536	12.207	10.0708	7.62939
34	12.207	14.3433	15.8691	16.7847	18.0054	18.6157	19.5312	18.9209	19.2261	18.3105	17.0898	14.9536	14.6484	12.5122	9.46045	7.62939
34.1	12.5122	14.0381	15.2588	16.7847	17.7002	18.6157	19.5312	19.2261	19.2261	18.3105	17.0898	14.9536	14.3433	12.8174	9.76562	7.32422
34.2	12.207	14.0381	14.9536	16.7847	17.7002	18.3105	18.9209	18.9209	19.2261	17.7002	17.395	15.564	14.3433	13.1226	9.76562	7.93457
34.3	11.5967	14.6484	14.9536	17.0898	18.0054	18.3105	18.9209	19.2261	19.2261	18.0054	17.395	15.8691	14.3433	12.5122	9.76562	7.93457
34.4	11.5967	14.6484	15.2588	17.0898	17.395	18.6157	18.6157	19.2261	18.9209	18.3105	17.0898	15.564	14.0381	12.207	10.376	7.62939
34.5	11.2915	14.6484	15.564	17.395	17.7002	18.6157	18.9209	18.9209	18.9209	18.0054	17.0898	15.8691	14.3433	11.9019	10.376	7.62939
34.6	11.5967	14.0381	15.8691	17.395	17.7002	18.3105	18.9209	18.3105	19.5312	17.7002	17.395	15.564	14.6484	11.9019	10.9863	7.32422
34.7	11.2915	14.3433	15.8691	17.0898	17.0898	18.0054	18.6157	18.3105	19.8364	18.0054	17.7002	15.564	14.9536	11.9019	11.2915	7.62939
34.8	11.5967	14.3433	16.4795	17.395	17.7002	17.7002	18.3105	17.7002	19.5312	18.0054	18.0054	15.564	15.564	11.5967	10.9863	7.32422
34.9	11.2915	14.6484	16.1743	17.395	17.7002	17.7002	18.0054	18.0054	19.2261	18.3105	17.7002	15.8691	15.2588	11.9019	10.376	7.62939
35	11.5967	14.3433	15.564	16.4795	18.3105	18.0054	18.9209	18.3105	18.3105	18.0054	16.7847	16.4795	14.9536	12.207	10.376	7.01904
35.1	12.5122	14.0381	15.564	16.4795	18.3105	18.3105	18.6157	18.6157	18.6157	18.6157	16.7847	17.0898	14.0381	12.5122	10.376	7.01904
35.2	12.5122	14.3433	15.564	16.4795	18.0054	18.6157	18.6157	19.5312	18.0054	18.9209	17.0898	16.4795	14.0381	13.1226	10.0708	7.32422
35.3	12.5122	14.3433	15.564	17.0898	17.7002	18.6157	18.6157	19.2261	18.0054	18.9209	17.395	16.4795	14.3433	12.5122	9.46045	7.32422
35.4	12.5122	14.3433	14.9536	17.0898	17.0898	18.3105	18.3105	19.5312	18.9209	18.9209	18.3105	16.1743	14.9536	12.5122	9.76562	7.01904
35.5	12.207	14.0381	15.2588	16.7847	17.395	18.3105	18.6157	18.9209	18.6157	18.6157	17.7002	15.8691	14.9536	12.207	9.76562	7.01904
35.6	11.9019	14.3433	15.2588	16.7847	17.395	18.3105	18.9209	19.2261	19.5312	18.6157	17.0898	15.8691	14.9536	12.8174	10.376	6.71387
35.7	11.5967	14.0381	15.2588	16.4795	17.395	18.0054	18.9209	19.2261	19.2261	18.3105	16.7847	16.1743	14.6484	13.1226	10.9863	7.01904
35.8	11.5967	14.0381	15.2588	16.4795	18.0054	17.395	18.9209	19.2261	19.2261	18.0054	16.4795	16.7847	14.0381	12.8174	10.9863	7.32422
35.9	11.2915	13.4277	15.564	16.7847	18.0054	18.0054	18.6157	18.9209	18.6157	18.3105	17.0898	17.0898	14.0381	13.1226	10.6812	7.93457
36	11.2915	13.4277	15.8691	17.0898	18.0054	18.3105	18.3105	19.2261	18.3105	18.3105	17.0898	17.395	14.0381	12.8174	10.6812	7.62939
36.1	10.9863	13.7329	15.564	17.0898	18.0054	18.6157	18.9209	19.2261	17.7002	18.0054	16.4795	17.395	14.3433	12.8174	10.376	7.62939
36.2	11.5967	13.4277	15.564	16.4795	18.0054	18.9209	18.9209	20.1416	17.7002	18.3105	17.0898	17.0898	14.0381	13.1226	9.76562	7.62939
36.3	12.207	14.0381	15.2588	16.7847	18.3105	18.9209	18.9209	20.1416	18.3105	18.3105	16.7847	16.1743	14.0381	12.8174	9.15527	7.32422
36.4	12.5122	14.0381	14.9536	16.4795	18.3105	18.6157	18.6157	20.1416	18.9209	18.0054	16.7847	15.564	14.3433	13.1226	8.8501	6.71387
36.5	12.8174	14.3433	15.564	16.4795	18.0054	18.3105	18.0054	19.5312	19.2261	18.0054	16.7847	15.2588	14.6484	12.8174	8.8501	6.71387
36.6	12.207	14.0381	15.564	15.8691	17.7002	18.9209	18.6157	18.9209	19.5312	18.0054	17.7002	15.564	14.6484	12.8174	9.15527	6.71387
36.7	11.5967	14.0381	15.8691	16.1743	17.7002	18.3105	18.6157	17.7002	19.2261	18.0054	17.395	15.8691	14.9536	12.207	9.15527	6.71387
36.8	12.207	14.0381	15.2588	16.1743	18.0054	18.3105	18.9209	17.0898	18.9209	18.6157	17.395	15.8691	14.9536	12.207	9.76562	7.01904
36.9	12.207	13.7329	14.9536	16.1743	18.0054	18.0054	18.6157	18.0054	18.3105	18.9209	16.4795	16.4795	14.3433	12.207	9.76562	6.71387
37	11.9019	14.3433	15.2588	16.4795	18.0054	17.7002	18.6157	18.3105	18.0054	18.6157	16.1743	16.4795	14.0381	11.9019	9.15527	6.71387
37.1	12.207	13.4277	14.9536	16.7847	18.3105	18.0054	19.2261	18.9209	18.6157	18.6157	15.8691	16.7847	14.3433	12.5122	9.46045	7.32422
37.2	12.5122	13.4277	14.6484	16.7847	19.2261	18.3105	18.9209	18.9209	18.9209	18.6157	16.4795	16.4795	14.6484	12.5122	9.76562	7.62939
37.3	12.8174	13.7329	14.6484	17.395	19.2261	18.6157	18.3105	19.5312	18.9209	18.3105	16.7847	16.4795	14.3433	12.8174	10.0708	7.32422
37.4	12.8174	14.0381	15.2588	17.395	19.5312	18.9209	17.7002	19.2261	19.2261	18.3105	17.0898	15.8691	14.0381	12.8174	10.376	7.01904
37.5	12.5122	14.0381	15.8691	16.7847	18.9209	18.6157	18.0054	19.8364	19.5312	18.6157	17.0898	15.2588	14.0381	12.5122	10.6812	7.01904
37.6	11.9019	14.0381	15.2588	16.7847	18.3105	18.3105	18.6157	19.5312	19.8364	18.3105	17.395	15.2588	14.3433	12.8174	10.376	6.71387
37.7	11.5967	14.0381	15.564	17.0898	17.395	18.6157	19.2261	18.6157	20.1416	18.3105	17.0898	15.564	14.3433	12.207	10.376	6.71387
37.8	11.5967	14.0381	15.564	16.4795	17.0898	18.0054	19.2261	18.6157	19.5312	18.0054	17.7002	15.564	14.3433	12.5122	9.76562	6.40869
37.9	11.2915	14.6484	15.564	17.0898	17.395	18.0054	19.2261	18.9209	18.9209	18.6157	18.0054	15.2588	14.0381	12.207	9.46045	7.01904
38	11.2915	14.3433	15.8691	17.395	17.395	17.0898	18.9209	19.2261	18.9209	18.9209	18.0054	15.564	14.3433	11.9019	9.76562	7.32422
38.1	11.9019	14.3433	15.2588	17.395	18.3105	18.0054	18.9209	19.5312	18.9209	19.2261	17.7002	15.2588	14.9536	11.9019	10.0708	7.01904
38.2	11.9019	13.7329	15.8691	17.0898	18.0054	17.7002	18.3105	18.9209	18.6157	19.2261	17.0898	15.564	15.2588	11.9019	10.376	7.32422
38.3	12.5122	13.4277	15.564	16.7847	17.7002	18.3105	18.0054	18.9209	18.9209	18.9209	16.7847	15.8691	14.3433	11.9019	10.376	7.62939
38.4	12.8174	13.7329	15.8691	17.395	17.7002	17.7002	18.0054	18.6157	19.2261	18.9209	17.0898	15.8691	14.3433	12.207	10.6812	7.01904
38.5	12.207	13.7329	16.1743	17.0898	17.395	18.3105	18.9209	18.9209	19.5312	18.6157	16.7847	15.8691	14.3433	12.5122	10.376	7.32422
38.6	10.9863	13.7329	16.1743	16.7847	16.7847	18.3105	19.5312	18.9209	18.9209	18.3105	17.0898	15.564	14.0381	12.5122	9.76562	7.32422
38.7	10.376	14.3433	15.8691	16.4795	16.4795	18.9209	19.5312	18.9209	18.6157	17.7002	17.0898	15.2588	14.3433	12.8174	9.46045	7.62939
38.8	10.0708	14.3433	15.2588	17.0898	15.8691	18.6157	19.8364	18.3105	18.3105	18.0054	16.7847	15.564	14.0381	12.5122	9.46045	7.32422
38.9	10.0708	14.0381	15.2588	17.395	16.1743	18.0054	19.5312	18.9209	18.6157	18.0054	16.4795	15.2588	14.3433	12.5122	10.0708	7.01904
39	10.376	14.3433	15.2588	17.7002	16.4795	18.0054	18.9209	18.9209	18.3105	17.7002	16.4795	15.2588	14.6484	12.207	9.76562	6.71387
39.1	10.9863	14.6484	15.564	17.7002	17.0898	18.3105	18.9209	18.9209	18.3105	17.7002	16.4795	15.564	14.3433	12.207	9.76562	7.01904
39.2	11.2915	14.6484	14.9536	17.7002	17.7002	18.3105	18.9209	18.9209	18.3105	18.0054	17.0898	15.8691	14.3433	12.207	9.46045	6.40869
39.3	11.9019	14.9536	15.2588	16.4795	18.0054	18.6157	18.6157	19.2261	18.3105	18.0054	17.0898	16.4795	14.6484	13.1226	9.46045	6.71387
39.4	11.2915	14.6484	15.8691	16.4795	18.0054	18.6157	18.6157	18.9209	18.0054	18.0054	16.7847	16.1743	14.6484	13.1226	9.46045	7.01904
39.5	11.9019	14.3433	16.1743	16.7847	17.7002	18.6157	18.3105	18.6157	18.0054	18.3105	16.4795	16.1743	14.9536	13.1226	10.0708	6.71387
39.6	12.207	14.0381	15.8691	16.4795	17.7002	18.6157	18.9209	18.3105	18.3105	18.0054	17.0898	15.8691	14.9536	12.5122	9.76562	7.01904
39.7	12.207	13.4277	16.4795	16.4795	17.395	18.0054	18.6157	18.6157	18.3105	17.7002	17.0898	15.564	15.2588	12.8174	10.0708	7.01904
39.8	12.8174	13.4277	15.564	16.4795	18.0054	18.0054	18.6157	18.3105	18.3105	17.395	17.395	15.564	14.6484	13.1226	10.0708	7.32422
39.9	12.8174	14.0381	15.2588	16.4795	18.0054	17.7002	18.6157	18.6157	18.9209	18.0054	17.395	15.564	14.6484	12.8174	10.376	7.32422
40	12.8174	14.0381	15.2588	16.4795	18.3105	17.7002	18.9209	18.9209	18.9209	18.0054	17.0898	15.2588	14.6484	12.207	10.376	7.32422
40.1	12.207	14.3433	14.9536	16.4795	18.9209	18.0054	18.9209	18.9209	18.6157	17.7002	17.0898	15.8691	14.3433	12.207	10.376	7.93457
40.2	12.207	14.3433	14.6484	16.4795	18.6157	18.0054	18.6157	18.9209	18.6157	18.0054	17.7002	16.1743	14.3433	12.207	9.76562	7.93457
40.3	12.207	14.6484	15.2588	16.4795	18.3105	18.3105	18.9209	18.9209	18.3105	17.7002	17.7002	16.1743	13.7329	12.5122	9.76562	7.62939
40.4	12.207	14.3433	14.9536	16.4795	18.0054	18.9209	18.9209	18.9209	18.9209	17.395	16.7847	15.564	14.3433	12.207	10.0708	7.32422
40.5	12.207	14.3433	15.564	17.0898	17.7002	18.3105	18.6157	18.9209	18.6157	17.7002	16.7847	15.8691	14.3433	11.9019	10.0708	7.01904
40.6	11.5967	14.0381	15.564	17.395	17.0898	18.0054	18.3105	18.9209	18.6157	17.7002	16.7847	15.8691	14.3433	12.207	10.376	6.71387
40.7	10.9863	13.7329	15.564	17.395	17.395	17.7002	18.3105	19.2261	18.6157	17.7002	16.4795	15.564	14.3433	12.8174	10.376	7.32422
40.8	10.9863	14.3433	15.8691	17.0898	17.0898	17.0898	18.0054	18.9209	18.6157	17.7002	16.4795	15.564	14.0381	13.1226	10.0708	7.01904
40.9	10.9863	13.4277	15.564	16.7847	17.0898	17.0898	18.6157	18.6157	18.9209	18.6157	16.7847	15.8691	14.0381	12.5122	10.0708	7.32422
41	11.5967	13.4277	15.564	16.1743	17.395	17.0898	18.3105	18.0054	18.9209	18.6157	16.7847	16.1743	14.0381	13.4277	9.76562	7.32422
41.1	11.5967	13.7329	15.564	16.1743	17.7002	17.0898	18.9209	18.3105	18.6157	18.6157	17.7002	15.564	14.0381	13.4277	10.0708	7.32422
41.2	11.5967	14.3433	15.564	16.1743	17.7002	17.395	19.2261	18.9209	18.3105	18.3105	17.395	15.564	14.6484	12.5122	9.15527	7.62939
41.3	11.5967	14.9536	15.564	16.4795	17.395	17.7002	19.2261	19.2261	18.0054	18.0054	17.395	15.564	14.9536	12.8174	9.46045	7.62939
41.4	11.2915	14.9536	16.1743	16.4795	17.7002	18.0054	18.3105	19.2261	17.7002	18.3105	17.395	15.564	15.2588	12.5122	9.76562	7.32422
41.5	11.2915	14.6484	16.4795	16.7847	17.0898	18.0054	18.3105	19.2261	18.0054	18.6157	17.395	15.564	14.9536	12.5122	10.376	7.01904
41.6	11.5967	14.6484	16.7847	16.4795	17.395	18.3105	18.3105	19.2261	18.3105	18.3105	17.395	15.2588	14.9536	12.8174	10.6812	6.71387
41.7	12.207	14.0381	16.1743	16.4795	17.7002	17.7002	18.3105	19.5312	18.6157	18.0054	17.0898	15.564	14.6484	12.5122	10.376	7.01904
41.8	12.207	13.7329	15.564	17.0898	17.7002	18.0054	18.0054	19.5312	18.3105	18.6157	16.7847	15.2588	14.9536	12.207	10.0708	6.71387
41.9	11.9019	13.7329	15.2588	17.395	17.7002	18.3105	18.6157	19.2261	18.3105	18.3105	16.4795	15.8691	14.3433	12.5122	9.46045	7.32422
42	12.207	14.0381	15.2588	17.395	17.7002	18.0054	18.6157	18.9209	18.6157	18.6157	16.4795	15.8691	14.3433	12.8174	9.46045	7.32422
42.1	11.9019	13.7329	14.3433	17.0898	18.0054	18.6157	19.2261	18.9209	18.6157	18.6157	16.7847	16.4795	14.3433	12.5122	9.76562	7.32422
42.2	11.5967	14.0381	14.0381	16.7847	18.6157	18.0054	18.9209	18.6157	18.6157	18.6157	16.4795	16.4795	14.9536	12.207	10.0708	7.32422
42.3	11.2915	13.4277	14.3433	16.1743	18.3105	18.3105	18.6157	18.9209	18.9209	18.0054	17.0898	16.1743	15.2588	12.207	10.6812	6.71387
42.4	12.207	13.7329	14.6484	15.564	18.0054	18.0054	18.9209	18.9209	19.2261	17.7002	16.7847	15.8691	15.2588	12.207	10.9863	6.40869
42.5	12.207	14.0381	15.2588	16.1743	17.7002	18.3105	18.9209	18.6157	18.6157	16.7847	17.395	16.1743	15.2588	12.8174	10.9863	6.10352
42.6	12.207	13.7329	14.9536	16.1743	17.395	18.0054	18.6157	18.6157	18.3105	17.0898	17.395	16.1743	14.9536	12.5122	10.6812	6.10352
42.7	12.5122	13.1226	14.6484	16.4795	17.0898	18.0054	18.6157	18.6157	18.6157	18.0054	17.7002	15.8691	14.6484	12.207	10.376	5.49316
42.8	12.5122	12.8174	14.9536	16.4795	17.0898	18.3105	19.2261	18.6157	18.6157	18.3105	17.7002	15.564	14.3433	11.5967	9.46045	6.40869
42.9	11.9019	13.4277	15.2588	17.0898	17.395	18.3105	19.2261	18.9209	18.3105	18.6157	17.0898	15.8691	14.0381	11.9019	9.46045	6.71387
43	11.2915	13.7329	15.2588	17.7002	17.395	18.6157	18.9209	19.2261	18.3105	18.6157	17.395	16.1743	14.0381	11.5967	9.76562	7.32422
43.1	10.9863	13.7329	15.2588	18.0054	17.0898	18.6157	19.2261	19.2261	18.3105	18.0054	17.395	16.4795	13.4277	11.9019	9.76562	7.93457
43.2	10.9863	14.0381	15.2588	17.395	17.0898	18.3105	18.9209	18.6157	18.6157	17.395	17.7002	16.1743	13.7329	12.207	10.0708	7.32422
43.3	11.2915	14.0381	14.9536	16.7847	17.0898	17.7002	18.9209	18.6157	18.9209	17.395	17.7002	15.564	14.3433	11.9019	10.0708	7.01904
43.4	11.2915	14.0381	14.9536	16.4795	17.395	17.7002	19.2261	18.6157	18.9209	17.0898	17.7002	15.2588	14.3433	11.9019	10.376	7.01904
43.5	11.5967	14.0381	14.6484	16.4795	17.7002	17.7002	19.2261	18.0054	19.2261	17.0898	18.0054	14.9536	14.9536	11.9019	10.0708	7.01904
43.6	11.9019	13.7329	14.9536	16.4795	17.7002	18.6157	18.6157	18.3105	19.2261	17.395	17.395	14.3433	14.6484	12.207	10.0708	7.01904
43.7	11.9019	13.7329	14.9536	16.1743	17.7002	19.2261	18.6157	18.9209	18.9209	17.395	17.0898	14.9536	14.6484	12.5122	9.76562	7.01904
43.8	11.9019	13.7329	14.6484	16.7847	18.0054	19.2261	18.6157	18.9209	18.3105	18.0054	16.7847	15.2588	14.3433	12.5122	10.0708	7.32422
43.9	12.207	13.7329	14.6484	16.1743	18.0054	19.2261	18.0054	19.2261	18.3105	18.0054	16.1743	16.1743	13.7329	13.1226	9.76562	6.71387
44	11.5967	13.7329	15.564	16.4795	17.7002	18.9209	18.0054	19.8364	18.6157	18.3105	16.4795	16.4795	13.1226	12.8174	9.76562	7.01904
44.1	11.5967	14.6484	15.2588	16.4795	17.395	18.9209	17.7002	19.5312	18.6157	18.6157	16.7847	16.4795	13.7329	12.8174	9.46045	7.01904
44.2	11.9019	14.6484	15.2588	16.4795	16.7847	18.9209	18.0054	18.9209	18.3105	19.2261	16.7847	16.1743	13.7329	13.1226	9.46045	7.01904
44.3	12.207	14.3433	15.564	16.4795	16.7847	18.6157	18.6157	18.9209	18.3105	18.3105	17.0898	15.8691	14.6484	13.4277	9.46045	7.01904
44.4	12.207	14.3433	15.564	16.7847	17.395	18.6157	18.9209	18.6157	18.3105	18.3105	17.0898	15.564	14.3433	13.4277	10.0708	7.01904
44.5	11.9019	14.0381	15.2588	17.7002	17.7002	18.3105	19.5312	18.3105	18.3105	18.0054	17.0898	15.564	14.9536	13.1226	10.376	7.32422
44.6	12.207	14.0381	15.564	17.7002	18.0054	17.7002	19.8364	18.6157	18.3105	18.0054	16.7847	15.564	14.9536	12.5122	10.376	7.32422
44.7	12.8174	14.0381	15.8691	17.7002	18.0054	17.395	19.5312	18.6157	18.3105	18.0054	17.0898	16.1743	15.2588	12.8174	10.376	7.32422
44.8	12.207	13.7329	15.564	17.395	18.0054	17.0898	19.2261	18.6157	18.3105	18.0054	17.0898	16.1743	14.9536	11.9019	10.6812	7.62939
44.9	11.9019	13.7329	15.8691	17.0898	17.395	17.395	18.6157	18.6157	18.6157	18.3105	17.0898	16.1743	14.9536	11.9019	10.376	7.01904
45	12.207	13.4277	15.8691	17.0898	16.7847	17.7002	18.6157	19.2261	18.9209	18.6157	17.0898	16.4795	14.6484	12.8174	10.6812	7.01904
45.1	12.207	14.0381	15.2588	16.4795	16.7847	18.0054	18.6157	19.2261	18.3105	18.3105	16.7847	16.4795	14.3433	12.8174	10.376	6.71387
45.2	12.207	13.7329	15.8691	16.4795	17.395	17.7002	18.3105	18.6157	18.3105	17.7002	17.395	16.1743	14.3433	12.8174	10.0708	6.40869
45.3	11.5967	13.7329	15.564	16.4795	17.7002	18.6157	18.3105	18.3105	18.3105	17.0898	17.0898	16.1743	14.6484	12.5122	10.0708	6.10352
45.4	11.2915	14.0381	15.564	16.7847	17.7002	18.9209	18.9209	17.7002	18.3105	17.0898	17.0898	16.1743	14.3433	12.8174	9.46045	5.79834
45.5	11.2915	14.0381	15.2588	17.395	17.7002	19.2261	19.2261	18.3105	18.3105	17.0898	17.0898	16.1743	14.3433	13.1226	9.76562	6.10352
45.6	11.2915	14.0381	15.2588	17.0898	17.7002	18.9209	19.2261	18.6157	18.6157	17.395	17.0898	15.564	14.9536	13.4277	9.76562	6.40869
45.7	10.9863	14.3433	15.564	17.395	17.7002	18.6157	19.2261	19.2261	18.3105	17.7002	17.0898	15.564	14.9536	13.1226	9.46045	6.71387
45.8	10.9863	14.0381	16.1743	17.0898	17.395	18.3105	19.2261	19.5312	18.3105	17.7002	17.7002	15.8691	14.3433	13.4277	9.46045	7.01904
45.9	10.9863	13.7329	15.8691	17.0898	18.0054	18.3105	18.9209	19.8364	17.7002	17.7002	17.7002	15.8691	14.6484	13.1226	9.15527	7.32422
46	11.5967	14.0381	15.564	16.7847	18.0054	18.3105	18.3105	19.8364	17.7002	18.0054	17.7002	15.564	15.8691	13.1226	9.76562	6.71387
46.1	11.2915	13.7329	15.564	16.4795	17.7002	18.0054	18.3105	19.2261	18.3105	18.0054	17.395	16.1743	15.8691	13.7329	9.76562	6.10352
46.2	11.9019	13.7329	15.2588	15.564	18.0054	17.395	18.3105	18.9209	18.3105	17.7002	17.0898	16.1743	15.2588	13.4277	9.76562	5.79834
46.3	12.207	13.7329	15.2588	15.564	18.0054	17.395	18.6157	18.6157	18.6157	18.0054	16.7847	15.8691	15.2588	13.4277	10.0708	5.79834
46.4	11.5967	14.0381	15.564	15.8691	17.7002	17.395	18.9209	18.0054	18.3105	18.0054	17.395	15.8691	15.2588	13.4277	10.0708	6.10352
46.5	11.5967	13.7329	15.2588	16.1743	18.0054	16.7847	18.9209	18.3105	18.6157	17.7002	17.395	15.8691	14.9536	12.8174	9.76562	6.71387
46.6	11.5967	14.0381	15.2588	15.8691	18.0054	16.7847	19.2261	18.0054	19.5312	18.0054	18.0054	16.1743	14.3433	12.5122	9.76562	7.32422
46.7	11.5967	14.0381	14.6484	16.4795	17.395	16.7847	18.9209	18.6157	20.1416	18.3105	17.7002	16.4795	14.0381	13.1226	9.76562	7.32422
46.8	12.207	14.0381	14.6484	16.4795	17.7002	17.395	18.0054	18.9209	19.5312	18.9209	18.3105	16.1743	14.0381	12.5122	9.76562	7.32422
46.9	12.8174	14.3433	14.6484	16.7847	17.7002	18.0054	17.7002	18.9209	18.9209	18.3105	18.0054	16.7847	14.6484	11.5967	9.76562	7.01904
47	12.8174	14.3433	14.9536	16.4795	18.3105	18.3105	17.7002	18.6157	18.3105	18.3105	17.7002	16.1743	14.3433	11.9019	10.6812	7.01904
47.1	12.8174	14.3433	14.9536	16.7847	18.3105	18.9209	17.395	18.6157	18.6157	18.0054	17.395	16.4795	14.6484	11.9019	10.376	7.01904
47.2	12.5122	14.0381	14.9536	17.395	18.0054	18.6157	18.0054	18.3105	18.9209	18.6157	17.395	16.1743	14.9536	11.9019	10.6812	7.32422
47.3	12.207	14.0381	15.564	17.395	17.7002	18.6157	18.6157	18.6157	18.9209	18.3105	17.7002	15.8691	15.2588	12.5122	10.6812	7.32422
47.4	12.5122	14.0381	15.8691	17.7002	18.0054	18.6157	18.6157	18.6157	18.6157	17.7002	17.395	15.8691	14.6484	12.5122	10.6812	7.01904
47.5	12.207	13.7329	15.564	17.7002	17.7002	18.3105	18.9209	18.9209	18.9209	17.7002	17.0898	15.8691	14.3433	12.5122	10.6812	7.32422
47.6	12.5122	13.7329	15.8691	17.395	17.7002	18.0054	18.6157	19.2261	18.6157	17.7002	17.0898	16.1743	13.7329	12.8174	10.9863	7.01904
47.7	13.1226	13.7329	15.2588	17.0898	17.395	18.0054	18.6157	18.9209	19.2261	18.0054	17.395	16.4795	14.0381	12.8174	10.9863	7.01904
47.8	12.8174	14.0381	14.9536	16.7847	17.0898	18.0054	17.7002	18.6157	19.2261	18.6157	17.395	16.7847	14.0381	12.8174	10.9863	7.01904
47.9	12.5122	14.3433	14.9536	16.7847	16.7847	18.3105	18.0054	18.3105	19.2261	18.0054	17.0898	16.1743	14.6484	12.8174	10.6812	8.23975
48	12.207	14.3433	15.2588	16.4795	17.395	18.6157	17.7002	18.3105	19.5312	18.6157	16.7847	16.4795	14.9536	13.4277	10.376	8.54492
48.1	11.9019	14.6484	15.8691	16.4795	17.395	18.0054	17.7002	18.3105	19.2261	18.6157	16.1743	15.564	15.2588	13.4277	10.376	7.93457
48.2	11.5967	14.6484	15.8691	17.0898	17.7002	18.3105	18.0054	18.9209	19.2261	18.6157	16.4795	15.564	14.9536	13.7329	10.376	7.32422
48.3	11.5967	14.6484	15.8691	16.4795	17.0898	18.6157	17.7002	19.2261	18.9209	18.3105	16.7847	15.2588	14.3433	13.4277	10.6812	7.01904
48.4	11.5967	14.6484	16.1743	16.7847	16.7847	18.0054	18.6157	19.5312	18.6157	18.0054	16.7847	15.8691	14.0381	13.4277	10.9863	6.40869
48.5	11.9019	14.6484	16.4795	17.0898	17.0898	17.7002	18.6157	18.9209	18.6157	18.0054	17.395	16.4795	14.3433	12.5122	10.9863	6.71387
48.6	11.2915	14.0381	16.1743	17.0898	17.395	17.395	18.6157	18.9209	19.2261	18.0054	17.395	16.4795	14.3433	12.5122	11.2915	6.71387
48.7	11.2915	13.4277	16.4795	16.7847	17.7002	17.395	18.9209	19.2261	18.6157	17.7002	17.7002	16.4795	14.0381	13.1226	10.9863	6.71387
48.8	11.2915	13.7329	16.1743	16.4795	17.7002	17.7002	19.2261	19.5312	18.3105	17.395	17.7002	16.1743	14.3433	13.1226	10.0708	6.71387
48.9	11.5967	14.0381	16.7847	16.4795	17.7002	18.0054	19.5312	19.8364	18.9209	17.0898	17.7002	15.8691	14.6484	13.1226	9.76562	6.71387
49	11.2915	14.0381	16.1743	16.1743	17.395	18.0054	18.6157	19.5312	18.9209	17.395	17.0898	16.1743	14.3433	13.4277	9.15527	7.32422
49.1	10.9863	14.3433	16.1743	16.1743	17.7002	18.6157	19.2261	19.5312	19.2261	17.395	16.7847	15.564	14.0381	13.4277	10.376	7.62939
49.2	10.9863	14.6484	16.1743	16.1743	17.0898	18.6157	18.9209	18.9209	18.6157	17.7002	17.0898	15.564	13.7329	12.8174	10.0708	7.32422
49.3	10.9863	14.3433	16.1743	16.4795	17.0898	18.6157	18.9209	18.3105	18.6157	18.0054	16.7847	15.564	13.7329	12.8174	10.0708	7.01904
49.4	10.6812	14.6484	16.1743	16.7847	16.4795	18.3105	18.9209	18.0054	18.6157	17.7002	16.4795	15.2588	14.0381	12.8174	9.76562	5.79834
49.5	10.6812	14.0381	15.8691	17.0898	16.7847	18.6157	18.6157	18.6157	19.2261	18.0054	16.7847	15.8691	14.0381	12.5122	10.376	5.49316
49.6	10.9863	14.0381	14.9536	17.0898	16.7847	18.6157	18.6157	18.6157	18.9209	17.7002	16.7847	15.8691	14.6484	12.8174	10.0708	5.49316
49.7	11.5967	14.0381	14.9536	17.0898	17.0898	18.6157	18.6157	18.3105	18.6157	18.0054	16.7847	16.1743	14.0381	12.8174	10.0708	6.10352
49.8	11.9019	14.3433	14.6484	17.0898	17.0898	18.6157	18.6157	18.9209	18.6157	18.3105	16.7847	17.0898	14.0381	12.8174	10.376	6.71387
49.9	12.5122	14.3433	14.6484	16.7847	18.3105	18.3105	18.9209	19.2261	18.6157	18.6157	16.7847	17.395	13.4277	12.5122	10.0708	6.71387
50	12.5122	14.3433	14.6484	16.4795	18.0054	18.0054	19.2261	18.9209	18.9209	18.9209	17.0898	17.0898	13.4277	12.207	10.0708	7.01904
50.1	11.9019	14.3433	14.9536	16.7847	18.3105	18.6157	19.2261	18.9209	18.9209	18.6157	17.395	16.7847	13.7329	12.207	10.0708	7.01904
50.2	11.5967	14.3433	15.2588	16.4795	18.6157	18.9209	19.2261	18.6157	18.6157	18.6157	17.7002	15.8691	14.0381	12.207	9.76562	6.10352
50.3	11.9019	13.4277	15.2588	17.0898	18.3105	19.2261	19.2261	18.3105	18.0054	19.2261	17.395	15.564	14.3433	12.207	9.76562	6.40869
50.4	11.9019	13.1226	15.2588	17.0898	18.0054	18.9209	18.9209	18.3105	18.0054	19.2261	17.7002	15.2588	14.0381	12.5122	10.376	5.79834
50.5	11.9019	13.1226	15.564	17.0898	18.3105	18.6157	18.9209	18.6157	17.7002	18.3105	17.395	15.564	14.6484	12.5122	10.0708	6.40869
50.6	12.207	14.0381	15.564	17.0898	18.0054	18.3105	18.6157	19.2261	18.6157	18.3105	16.7847	16.1743	14.9536	11.9019	10.6812	6.40869
50.7	11.9019	14.3433	15.564	17.395	17.7002	17.395	18.6157	18.9209	18.9209	18.3105	16.4795	16.4795	14.3433	11.5967	10.0708	6.71387
50.8	11.5967	14.3433	14.6484	17.7002	17.7002	16.7847	18.6157	18.9209	19.2261	18.6157	16.1743	16.7847	14.0381	12.207	10.6812	7.01904
50.9	11.5967	14.3433	14.9536	17.0898	17.7002	16.7847	18.6157	19.2261	19.5312	19.2261	15.8691	16.7847	13.7329	12.5122	10.9863	6.71387
51	11.5967	14.3433	15.2588	17.0898	17.395	17.0898	18.6157	18.9209	19.5312	19.2261	15.8691	16.7847	13.7329	12.8174	10.6812	7.32422
51.1	12.5122	14.3433	15.2588	17.0898	18.0054	17.395	18.9209	18.6157	18.9209	18.6157	16.4795	16.4795	14.3433	12.8174	11.2915	7.01904
51.2	11.9019	14.3433	15.2588	17.0898	17.7002	17.7002	18.9209	18.6157	19.2261	18.3105	16.7847	16.1743	14.9536	12.8174	10.9863	7.01904
51.3	11.5967	14.6484	15.8691	17.0898	17.395	18.0054	19.2261	18.3105	19.2261	17.7002	17.395	15.2588	15.2588	12.8174	10.376	6.40869
51.4	11.9019	14.0381	15.8691	17.0898	16.7847	17.7002	18.9209	18.3105	19.2261	17.395	17.7002	14.6484	15.564	12.8174	10.0708	6.10352
51.5	12.207	13.7329	15.8691	17.395	16.4795	18.3105	18.9209	18.6157	18.9209	17.7002	17.395	15.2588	14.9536	12.8174	9.76562	6.71387
51.6	11.5967	13.7329	16.1743	17.395	16.4795	18.3105	18.6157	18.9209	18.6157	18.3105	17.0898	15.564	14.3433	13.1226	9.76562	6.71387
51.7	12.207	13.4277	16.4795	16.4795	16.7847	18.6157	18.9209	18.9209	18.3105	18.6157	16.7847	15.8691	14.3433	13.4277	9.76562	7.32422
51.8	12.207	14.0381	16.4795	16.7847	17.0898	18.3105	18.9209	19.2261	18.6157	18.6157	16.4795	15.8691	14.0381	13.4277	9.76562	7.01904
51.9	12.207	14.0381	16.1743	16.1743	17.395	18.3105	19.2261	19.2261	18.3105	18.6157	16.1743	15.8691	14.6484	13.1226	9.76562	7.32422
52	11.9019	14.0381	15.8691	16.4795	18.0054	18.3105	19.5312	19.5312	18.3105	18.9209	16.1743	16.1743	15.2588	12.5122	10.376	6.71387
52.1	11.5967	13.7329	15.564	16.4795	18.3105	18.3105	19.8364	19.5312	18.6157	18.0054	16.4795	15.564	15.2588	11.9019	10.0708	5.79834
52.2	11.5967	14.0381	15.2588	16.7847	18.3105	18.6157	18.9209	19.5312	19.2261	17.395	16.4795	15.564	15.2588	12.207	10.0708	6.71387
52.3	11.9019	13.4277	15.2588	16.7847	18.0054	17.7002	18.9209	18.9209	19.5312	16.7847	16.7847	15.2588	15.2588	12.5122	10.376	6.71387
52.4	11.9019	13.4277	15.564	16.1743	17.395	18.0054	18.9209	18.6157	19.5312	16.7847	17.0898	15.564	14.9536	13.1226	10.0708	7.32422
52.5	12.207	13.4277	15.8691	16.1743	18.0054	18.6157	18.9209	18.3105	18.9209	17.0898	17.7002	16.7847	14.0381	13.4277	10.0708	7.32422
52.6	12.207	14.0381	15.2588	16.1743	17.7002	18.3105	18.9209	18.6157	18.3105	17.7002	17.7002	16.4795	13.7329	13.7329	9.46045	7.32422
52.7	12.207	14.3433	14.9536	15.8691	17.7002	18.3105	18.3105	18.3105	18.3105	18.0054	17.395	17.0898	13.7329	13.1226	10.0708	7.01904
52.8	12.207	14.6484	15.2588	15.8691	17.7002	18.3105	18.9209	19.2261	18.3105	18.0054	18.0054	16.4795	14.3433	13.1226	9.46045	7.32422
52.9	12.207	14.0381	14.6484	16.1743	17.7002	18.3105	18.9209	19.5312	18.3105	18.3105	18.0054	16.1743	14.6484	13.1226	9.46045	7.32422
53	11.9019	14.0381	15.564	16.4795	18.0054	17.7002	18.6157	19.8364	18.9209	18.0054	18.0054	15.8691	15.2588	13.1226	9.46045	7.01904
53.1	12.207	13.7329	15.8691	16.7847	18.0054	18.0054	18.6157	19.2261	19.2261	18.3105	18.0054	16.4795	15.2588	13.1226	9.46045	7.32422
53.2	12.8174	13.4277	15.8691	17.0898	17.7002	18.9209	18.3105	19.2261	19.2261	17.7002	18.3105	16.4795	14.6484	12.8174	9.76562	6.71387
53.3	13.4277	13.4277	16.1743	16.4795	17.7002	18.6157	18.6157	19.2261	18.6157	17.7002	18.0054	16.1743	14.6484	12.8174	10.0708	6.71387
53.4	13.1226	12.8174	16.1743	16.7847	17.7002	18.6157	18.3105	18.9209	18.9209	17.7002	18.0054	16.1743	14.3433	12.8174	10.6812	6.40869
53.5	12.5122	12.8174	15.564	16.4795	17.0898	18.3105	18.6157	19.5312	18.9209	18.0054	17.395	15.8691	14.3433	12.5122	10.376	6.40869
53.6	12.8174	12.8174	15.8691	16.4795	17.0898	17.7002	18.0054	18.9209	18.6157	18.3105	17.0898	15.8691	14.0381	12.8174	10.0708	6.40869
53.7	11.9019	13.1226	16.1743	16.4795	17.395	17.7002	18.0054	19.2261	18.3105	18.6157	17.0898	15.8691	14.3433	13.4277	10.376	6.71387
53.8	12.207	13.1226	16.1743	16.7847	18.0054	17.7002	18.6157	19.2261	18.6157	18.3105	17.0898	15.8691	14.0381	13.4277	10.0708	7.01904
53.9	11.5967	13.4277	15.564	16.7847	18.0054	18.0054	18.3105	18.9209	18.6157	18.6157	17.0898	15.8691	14.0381	12.8174	10.6812	7.62939
54	11.5967	13.4277	15.8691	16.7847	17.7002	18.0054	18.3105	18.6157	19.2261	18.6157	16.7847	15.8691	14.0381	12.8174	10.6812	7.62939
54.1	11.5967	13.7329	15.8691	17.0898	17.395	18.0054	18.9209	18.3105	19.2261	18.3105	16.4795	15.564	14.3433	12.5122	10.6812	7.32422
54.2	11.5967	14.0381	16.4795	17.0898	17.395	18.3105	18.9209	18.0054	19.2261	18.0054	16.4795	15.8691	14.0381	12.8174	10.0708	7.01904
54.3	11.2915	14.0381	16.1743	17.395	17.395	18.3105	18.9209	18.0054	18.6157	18.0054	16.7847	15.564	14.0381	12.207	10.0708	7.32422
54.4	11.2915	14.0381	15.8691	17.7002	17.395	17.7002	19.2261	18.3105	18.3105	18.3105	16.7847	15.8691	14.0381	12.5122	9.76562	7.01904
54.5	11.2915	14.0381	15.564	17.7002	18.0054	17.7002	18.9209	18.9209	18.0054	18.3105	17.395	15.2588	14.3433	12.207	9.15527	7.01904
54.6	11.5967	13.4277	15.564	17.395	17.7002	17.395	19.5312	19.2261	18.0054	18.3105	17.7002	15.2588	14.3433	12.5122	9.46045	6.71387
54.7	11.9019	13.4277	15.564	17.395	17.7002	17.7002	19.5312	19.5312	17.395	18.0054	17.395	14.9536	14.9536	12.8174	9.15527	7.01904
54.8	12.5122	13.7329	15.8691	17.395	18.0054	17.395	18.9209	20.4468	17.395	18.0054	17.0898	14.9536	14.6484	13.1226	8.8501	7.01904
54.9	12.5122	13.4277	16.4795	16.7847	17.7002	17.7002	18.9209	20.4468	18.3105	17.395	17.0898	15.2588	14.9536	13.7329	8.54492	6.71387
55	12.5122	13.7329	17.0898	16.1743	18.0054	17.7002	18.9209	19.5312	19.2261	18.3105	17.0898	15.2588	15.2588	14.0381	9.46045	6.71387
55.1	12.8174	13.7329	17.0898	16.1743	17.7002	18.3105	18.9209	19.2261	18.9209	17.395	16.7847	15.564	14.9536	14.3433	10.0708	7.32422
55.2	12.207	14.0381	17.0898	16.1743	18.0054	18.3105	18.9209	18.9209	19.5312	17.7002	17.395	15.564	14.6484	13.4277	10.6812	7.62939
55.3	11.5967	14.0381	16.4795	17.0898	18.0054	17.7002	19.2261	19.2261	19.2261	17.395	17.7002	15.8691	14.6484	12.207	10.376	7.32422
55.4	11.9019	14.0381	16.1743	16.7847	17.395	17.395	19.2261	18.9209	19.2261	17.395	17.7002	16.1743	14.3433	12.207	10.6812	7.01904
55.5	11.9019	14.0381	15.564	16.7847	17.0898	16.7847	18.9209	18.9209	18.6157	17.0898	17.395	16.1743	14.3433	12.8174	10.0708	6.71387
55.6	12.207	13.7329	15.2588	16.7847	17.395	17.395	18.6157	18.6157	18.6157	16.7847	17.0898	16.1743	14.0381	12.8174	10.0708	7.01904
55.7	12.5122	13.7329	14.9536	17.0898	17.395	18.3105	18.9209	18.9209	18.0054	17.0898	17.0898	15.8691	14.0381	12.8174	9.46045	6.71387
55.8	12.5122	14.0381	15.2588	17.0898	17.395	19.2261	18.9209	19.2261	18.3105	17.7002	17.0898	16.1743	14.3433	12.207	9.46045	6.71387
55.9	-5.79834	-1.2207	3.66211	7.32422	11.2915	16.7847	18.9209	21.6675	24.4141	26.5503	28.9917	31.1279	32.3486	33.5693	34.79	35.0952
56	-39.978	-26.8555	-17.0898	-7.62939	0.91553	11.2915	18.9209	26.8555	35.7056	43.6401	51.2695	61.0352	70.1904	80.5664	95.2148	104.675
56.1	-73.5474	-49.7437	-35.7056	-20.4468	-7.62939	6.71387	18.3105	30.8227	45.7764	60.73	72.937	92.1631	112.915	135.498	169.373	193.787
56.2	-137.024	-98.2666	-72.6318	-46.9971	-25.6348	-3.35693	18.0054	40.8935	65.3076	91.2476	115.051	150.146	187.378	227.356	282.898	330.505
56.3	-220.642	-165.405	-125.732	-86.0596	-51.8799	-17.0898	18.3105	54.3213	92.7734	133.667	172.119	225.83	281.372	338.745	416.26	487.366
56.4	-296.021	-227.966	-174.866	-122.681	-75.9888	-28.6865	18.9209	66.8335	117.798	171.509	223.694	292.053	362.549	433.655	525.818	614.014
57.4	-343.018	-271.301	-211.792	-148.01	-95.2148	-38.147	18.6157	76.2939	134.888	196.533	256.958	327.148	404.053	478.821	563.354	651.855
57.5	-340.576	-269.165	-209.656	-147.095	-94.2993	-37.8418	18.6157	75.9888	134.888	195.007	255.737	325.012	400.391	475.464	559.692	647.888
57.6	-338.44	-267.639	-208.435	-146.79	-93.689	-38.147	18.6157	76.2939	134.277	194.397	254.211	323.791	397.949	472.412	556.641	643.921
57.7	-336.914	-266.113	-206.909	-146.484	-92.7734	-37.2315	18.9209	75.9888	133.667	193.481	253.296	322.571	395.813	469.36	554.81	640.564
57.8	-335.999	-265.503	-205.688	-145.874	-92.1631	-37.2315	18.9209	76.2939	133.057	193.481	252.686	321.35	393.677	467.834	553.284	637.207
57.9	-335.083	-264.587	-204.773	-144.958	-91.2476	-36.9263	18.3105	75.3784	132.446	193.481	251.77	320.74	393.372	466.614	551.453	635.071
58	-335.083	-263.672	-204.468	-144.653	-90.9424	-36.3159	18.3105	75.3784	131.836	193.176	251.465	319.824	393.677	465.088	550.537	633.24
58.1	-334.167	-262.451	-204.468	-144.348	-90.6372	-36.9263	18.0054	74.7681	132.141	192.871	250.244	318.604	393.677	463.867	549.927	631.104
58.2	-333.557	-262.146	-204.163	-144.043	-89.7217	-36.6211	18.3105	75.0732	131.226	191.956	250.244	317.688	393.066	462.341	548.401	628.662
58.3	-331.726	-261.841	-204.163	-143.433	-89.4165	-36.6211	18.0054	75.0732	130.92	191.956	249.634	316.772	392.151	461.731	547.18	627.747
58.4	-330.505	-260.925	-203.552	-142.822	-89.1113	-36.3159	18.3105	75.3784	130.615	191.65	249.329	316.772	390.32	461.731	545.959	628.052
58.5	-329.285	-260.315	-203.247	-142.517	-89.1113	-35.7056	18.3105	75.0732	130.615	191.04	249.329	317.383	389.099	462.646	543.823	627.136
58.6	-328.674	-259.094	-203.247	-142.517	-89.4165	-35.7056	18.3105	75.0732	130.005	190.735	249.023	317.993	387.878	463.257	543.213	625.305
58.7	-328.064	-258.789	-203.247	-141.907	-90.0269	-35.4004	18.3105	74.4629	130.31	190.125	248.718	319.214	387.878	464.172	542.297	623.779
58.8	-327.148	-258.179	-202.942	-141.907	-90.0269	-35.4004	18.6157	74.1577	130.31	189.819	248.413	319.214	387.878	464.172	541.992	622.864
58.9	-326.538	-256.653	-202.026	-142.212	-89.7217	-35.4004	18.6157	74.4629	130.005	189.819	248.413	318.909	387.573	463.562	541.687	622.864
59	-326.233	-256.348	-201.111	-141.602	-89.4165	-35.4004	18.9209	74.4629	130.31	189.209	248.108	317.993	386.963	462.646	541.687	622.864
59.1	-325.928	-256.348	-200.195	-141.296	-88.8062	-35.0952	18.3105	75.0732	130.615	188.904	248.718	317.383	386.353	460.815	541.382	622.559
59.2	-326.538	-256.348	-199.89	-141.602	-89.1113	-34.79	18.9209	75.0732	130.615	188.293	248.108	316.772	386.658	459.595	541.382	622.559
59.3	-325.928	-256.653	-200.195	-141.602	-88.1958	-35.7056	18.3105	74.7681	130.92	187.988	247.498	315.857	386.963	458.679	541.382	622.253
59.4	-325.623	-257.263	-200.5	-141.602	-87.8906	-35.7056	18.6157	74.4629	130.31	187.988	247.803	315.552	386.353	458.679	541.382	622.253
59.5	-325.623	-258.179	-200.5	-140.991	-87.8906	-35.4004	18.6157	73.8525	130.31	188.293	247.498	315.552	386.353	457.764	541.687	622.864
59.6	-325.317	-258.484	-200.806	-140.381	-88.1958	-35.7056	18.9209	74.1577	129.7	188.293	247.192	315.552	386.353	457.459	541.992	623.169
59.7	-325.012	-258.179	-201.111	-140.381	-88.8062	-35.7056	19.2261	74.4629	129.089	188.293	247.192	315.552	387.268	457.153	542.297	622.559
59.8	-325.317	-257.874	-201.111	-140.686	-89.1113	-35.7056	19.2261	74.1577	128.784	188.293	247.192	315.552	386.963	456.848	541.992	621.033
59.9	-324.707	-257.263	-200.806	-141.296	-89.4165	-35.4004	18.9209	74.1577	129.089	188.599	247.803	314.636	386.353	457.459	541.382	619.812
60	-324.097	-256.653	-199.89	-141.602	-89.7217	-35.0952	18.9209	74.1577	129.089	188.293	248.718	313.416	386.353	458.069	540.161	620.117
60.1	-323.181	-256.653	-199.28	-141.602	-89.7217	-35.0952	18.6157	73.8525	129.7	188.293	248.718	312.195	386.658	458.374	538.94	620.422
60.2	-323.181	-256.653	-199.585	-140.991	-89.4165	-34.79	18.6157	73.2422	129.7	187.988	249.023	311.89	386.658	458.984	538.33	621.643
60.3	-322.571	-256.958	-199.28	-140.686	-88.8062	-34.79	18.3105	73.5474	129.7	187.683	248.718	311.584	386.963	459.595	538.635	622.559
60.4	-323.181	-256.958	-198.975	-140.381	-88.501	-35.4004	18.0054	73.8525	130.31	188.293	249.329	311.89	387.878	459.595	538.94	623.474
60.5	-323.181	-256.653	-198.975	-140.381	-87.8906	-35.4004	18.3105	73.8525	130.005	188.904	249.329	313.11	387.878	459.29	538.94	623.779
60.6	-324.402	-256.042	-198.364	-140.686	-87.8906	-35.4004	18.3105	74.1577	129.395	188.904	249.023	314.026	388.184	458.374	538.025	623.169
60.7	-324.097	-255.737	-198.669	-140.991	-87.2803	-36.0107	18.6157	74.1577	129.7	188.293	248.413	314.026	388.184	457.764	536.804	621.948
60.8	-323.486	-256.042	-198.059	-140.686	-87.2803	-35.4004	18.6157	74.1577	129.395	187.683	247.498	314.331	389.099	456.848	535.278	621.033
60.9	-322.571	-256.348	-197.144	-140.686	-86.6699	-35.4004	18.6157	73.5474	129.089	186.462	247.192	314.331	389.099	456.543	534.363	619.812
61	-322.571	-256.042	-196.838	-140.381	-87.2803	-35.0952	18.9209	73.8525	128.784	185.852	246.887	314.941	388.489	455.322	534.668	618.896
61.1	-322.571	-256.348	-196.838	-139.771	-87.5854	-35.0952	18.9209	73.2422	129.395	186.157	247.192	315.247	388.184	455.017	535.278	617.981
61.2	-322.571	-256.348	-196.533	-139.771	-88.1958	-34.79	18.9209	73.8525	130.31	186.768	247.803	315.552	387.878	455.933	536.194	618.591
61.3	-323.181	-256.958	-196.838	-140.076	-88.1958	-35.4004	18.6157	74.1577	130.615	187.378	247.498	315.552	387.573	456.848	536.499	619.507
61.4	-323.181	-256.653	-197.449	-140.076	-88.501	-35.4004	18.6157	73.8525	130.005	187.378	247.192	315.247	386.658	456.543	536.194	620.422
61.5	-323.486	-256.348	-197.754	-139.465	-88.501	-35.0952	18.6157	74.1577	129.7	187.988	247.498	315.247	386.047	456.543	534.973	621.033
61.6	-323.181	-256.348	-198.364	-139.771	-87.5854	-36.0107	18.6157	73.8525	130.005	187.683	248.413	315.247	385.437	457.153	535.889	621.338
61.7	-322.876	-256.042	-198.059	-140.076	-87.5854	-35.7056	18.9209	73.8525	130.31	187.683	249.329	315.857	385.742	458.374	535.278	620.422
61.8	-322.571	-256.042	-198.364	-139.771	-87.8906	-35.0952	18.9209	73.8525	130.615	187.073	249.634	316.162	386.047	458.679	536.194	619.507
61.9	-322.571	-255.737	-198.059	-140.076	-88.1958	-34.79	18.6157	74.1577	130.615	187.073	249.329	315.247	386.047	458.984	537.109	619.202
62	-322.876	-255.737	-198.059	-140.076	-88.1958	-34.4849	18.9209	75.0732	130.31	186.768	249.023	314.636	385.132	458.679	538.025	618.896
62.1	-322.571	-254.517	-198.364	-140.381	-88.8062	-34.1797	19.2261	75.0732	130.005	187.073	249.329	314.636	384.521	458.984	538.635	619.507
62.2	-322.876	-254.517	-197.754	-140.991	-88.8062	-34.79	19.8364	75.0732	129.7	186.768	249.634	314.636	383.911	458.679	539.246	619.812
62.3	-322.876	-254.211	-197.449	-141.296	-89.1113	-34.79	19.2261	74.7681	129.7	187.073	249.634	314.941	383.911	458.374	539.246	620.117
62.4	-322.876	-255.127	-197.754	-140.686	-88.8062	-34.79	19.2261	75.0732	129.395	187.378	249.329	315.247	383.911	457.459	539.246	620.422
62.5	-322.266	-255.737	-197.754	-140.381	-88.1958	-35.4004	19.2261	74.7681	129.7	187.073	248.718	314.941	384.216	457.459	539.246	619.812
62.6	-322.266	-256.042	-197.754	-140.381	-87.5854	-35.7056	18.9209	74.4629	130.005	186.768	248.108	315.552	385.132	458.069	538.025	619.507
62.7	-321.655	-256.042	-197.754	-140.991	-87.5854	-35.7056	18.9209	74.1577	129.7	187.073	247.498	315.552	385.742	459.29	536.499	617.981
62.8	-321.045	-256.348	-197.754	-140.686	-87.8906	-35.7056	19.2261	73.8525	130.005	186.768	247.498	314.636	385.437	459.9	534.668	617.371
62.9	-320.74	-255.737	-197.754	-140.991	-88.1958	-35.0952	19.2261	74.1577	130.31	186.768	248.108	314.331	385.437	460.815	534.973	617.981
63	-320.129	-255.127	-198.669	-140.991	-88.501	-34.79	18.9209	73.8525	130.615	186.768	247.803	313.416	385.437	459.9	536.194	619.202
63.1	-320.129	-254.822	-198.669	-141.296	-89.1113	-34.79	18.6157	73.2422	130.615	186.768	247.803	312.805	385.742	458.984	537.415	619.202
63.2	-320.129	-254.517	-198.975	-140.686	-89.1113	-34.79	18.3105	73.8525	130.92	186.768	248.108	312.5	385.742	458.374	537.72	619.202
63.3	-320.129	-254.517	-198.975	-140.381	-89.4165	-34.79	18.3105	73.5474	130.615	186.768	247.498	312.805	386.353	457.764	538.025	619.812
63.4	-320.74	-254.211	-199.28	-140.076	-89.4165	-34.79	18.0054	73.5474	130.31	186.768	247.498	313.416	386.353	456.848	537.415	620.117
63.5	-321.35	-254.211	-199.585	-140.381	-88.8062	-35.4004	18.0054	73.2422	130.005	186.462	248.108	313.416	386.353	456.543	537.109	620.117
63.6	-321.96	-254.517	-198.975	-140.381	-87.8906	-35.4004	18.0054	73.5474	129.7	186.157	248.108	313.721	385.742	457.459	537.109	620.422
63.7	-321.96	-254.211	-199.28	-140.991	-87.8906	-34.79	18.0054	73.8525	129.7	186.462	248.108	314.941	385.742	458.374	538.025	620.728
63.8	-322.571	-253.296	-198.975	-140.991	-87.5854	-35.0952	18.0054	73.8525	129.395	186.157	248.413	314.941	386.047	458.679	539.551	621.033
63.9	-322.571	-252.991	-198.059	-141.296	-88.1958	-34.79	18.0054	74.1577	129.089	185.547	248.718	314.331	386.047	459.9	540.466	621.033
64	-322.266	-252.686	-197.754	-140.991	-87.8906	-35.0952	18.3105	73.5474	129.089	185.852	248.718	313.416	386.658	460.815	540.771	620.422
64.1	-322.266	-252.686	-198.059	-140.991	-88.1958	-34.79	18.6157	73.2422	129.089	186.462	248.718	313.416	386.353	461.426	540.161	618.896
64.2	-321.655	-253.296	-198.364	-140.686	-88.501	-34.79	18.6157	72.937	128.784	186.768	248.718	314.636	386.353	461.731	540.161	618.286
64.3	-321.35	-253.296	-198.669	-140.381	-87.8906	-35.0952	18.6157	72.937	128.784	186.768	248.108	314.941	386.353	460.815	540.466	618.286
64.4	-320.74	-253.296	-198.975	-140.076	-87.5854	-36.0107	18.6157	73.5474	128.784	187.073	247.803	314.941	385.742	460.51	540.466	618.896
64.5	-320.435	-252.686	-199.585	-140.381	-86.9751	-36.0107	18.0054	74.1577	128.784	187.378	247.498	314.636	385.742	459.9	540.771	619.812
64.6	-319.824	-252.075	-200.195	-140.076	-87.2803	-35.7056	18.3105	73.5474	128.784	187.988	247.192	314.636	384.827	459.595	540.161	621.033
64.7	-320.129	-251.77	-200.5	-140.381	-87.8906	-35.7056	18.3105	74.1577	129.395	187.683	247.192	313.721	384.521	458.069	539.551	622.253
64.8	-320.435	-252.075	-199.89	-140.686	-87.8906	-35.4004	18.6157	73.5474	129.089	188.293	247.803	313.721	384.827	456.848	540.161	622.253
64.9	-320.129	-252.38	-198.669	-140.686	-88.1958	-34.79	18.3105	73.2422	129.395	188.293	248.413	313.721	385.132	456.543	541.382	623.779
65	-320.435	-252.991	-198.059	-140.381	-88.1958	-35.0952	18.6157	73.5474	128.479	188.293	248.718	314.331	385.132	456.238	542.297	624.39
65.1	-321.045	-252.686	-197.144	-140.686	-88.1958	-35.0952	18.9209	73.8525	128.784	188.599	249.023	314.636	385.132	456.238	542.908	624.084
65.2	-320.74	-252.686	-196.533	-140.381	-88.501	-35.0952	18.3105	73.8525	128.479	188.599	249.023	314.026	384.827	456.238	541.992	622.559
65.3	-320.435	-252.686	-196.228	-140.076	-88.501	-35.0952	18.9209	73.5474	128.784	188.904	248.718	314.331	384.827	456.238	540.771	622.559
65.4	-320.435	-252.686	-196.533	-139.771	-87.5854	-35.7056	18.9209	73.8525	128.784	188.293	248.108	313.11	384.827	456.848	539.551	622.864
65.5	-319.824	-252.686	-197.144	-140.076	-87.5854	-35.0952	19.5312	73.8525	128.784	187.073	248.108	312.195	385.132	457.764	538.635	623.474
65.6	-319.519	-252.686	-197.754	-140.686	-87.5854	-35.7056	19.2261	73.8525	129.089	186.768	247.803	312.5	384.521	458.374	539.246	624.39
65.7	-319.519	-252.991	-198.059	-140.381	-87.8906	-35.0952	19.2261	73.8525	129.7	186.157	247.498	312.5	384.827	458.984	539.246	625
65.8	-320.129	-253.601	-197.449	-140.686	-88.1958	-34.79	18.6157	74.4629	130.005	186.157	247.498	313.11	385.132	458.679	538.94	625
65.9	-320.74	-252.686	-196.838	-140.381	-88.1958	-34.4849	18.6157	75.0732	129.7	186.462	247.192	313.721	385.742	458.374	539.246	625.305
66	-320.435	-252.686	-196.533	-140.076	-88.1958	-34.79	18.6157	75.3784	128.784	185.852	247.192	314.331	385.742	458.374	539.551	624.39
66.1	-320.129	-252.991	-196.533	-140.076	-88.1958	-35.0952	18.3105	74.7681	128.479	185.547	247.498	313.416	386.047	458.374	540.161	623.169
66.2	-320.129	-252.991	-196.838	-139.771	-87.8906	-35.4004	18.3105	74.1577	128.784	185.547	247.803	312.195	386.353	458.069	539.551	621.338
66.3	-319.824	-252.38	-196.838	-139.771	-87.5854	-35.4004	18.0054	74.7681	128.784	185.547	248.413	311.584	386.658	457.459	538.635	620.728
66.4	-320.129	-252.38	-196.838	-139.771	-87.5854	-35.4004	18.6157	74.7681	129.395	185.852	249.023	311.279	386.047	457.153	537.415	620.728
66.5	-320.435	-252.38	-197.144	-139.465	-88.501	-34.79	18.3105	74.1577	129.395	186.157	248.718	311.279	385.742	457.764	536.804	621.033
66.6	-320.435	-252.686	-197.754	-139.465	-88.1958	-34.1797	18.3105	74.1577	129.395	186.157	248.718	311.89	385.742	457.153	537.109	621.948
66.7	-320.129	-253.296	-197.449	-140.076	-87.8906	-34.79	18.6157	74.1577	129.395	185.852	247.498	311.89	386.963	457.153	537.109	621.948
66.8	-320.74	-254.211	-197.449	-140.076	-87.2803	-34.4849	18.9209	73.5474	129.395	186.157	247.498	312.195	387.878	457.153	536.804	621.643
66.9	-321.35	-255.127	-197.144	-140.076	-87.2803	-34.79	18.9209	73.5474	129.395	186.157	248.108	312.5	388.794	457.459	536.499	621.033
67	-321.96	-254.517	-197.144	-140.076	-87.2803	-34.79	19.2261	72.937	129.395	186.462	249.023	312.5	389.404	457.764	535.583	620.728
67.1	-321.655	-254.517	-197.449	-140.076	-87.2803	-35.0952	18.6157	72.937	129.395	186.462	249.023	313.11	389.709	457.764	535.889	620.422
67.2	-321.96	-254.211	-197.754	-140.076	-86.9751	-34.79	18.6157	72.937	129.7	186.462	249.023	313.11	389.709	457.764	535.889	620.117
67.3	-321.96	-253.906	-197.754	-139.771	-87.5854	-35.0952	18.3105	72.6318	129.7	186.768	248.718	313.11	390.015	458.069	534.973	620.422
67.4	-322.266	-252.991	-198.364	-139.16	-87.5854	-35.4004	18.9209	72.937	130.005	187.378	247.803	313.721	390.32	458.984	535.278	621.033
67.5	-322.571	-252.991	-198.364	-139.465	-87.5854	-35.0952	19.2261	72.6318	129.7	188.599	247.803	313.721	390.015	458.984	536.194	621.643
67.6	-323.181	-252.38	-198.364	-138.855	-87.5854	-34.79	19.5312	72.6318	129.7	188.904	247.803	314.026	388.794	458.679	536.804	620.728
67.7	-323.181	-252.075	-197.754	-139.16	-87.2803	-34.4849	18.9209	72.937	129.7	188.904	247.498	314.026	388.489	458.069	537.72	620.117
67.8	-322.876	-252.075	-197.144	-139.465	-87.5854	-34.4849	18.9209	72.6318	129.395	188.293	247.192	313.721	388.794	457.764	537.72	619.507
67.9	-322.266	-251.77	-197.144	-139.16	-87.5854	-34.79	18.9209	72.937	129.395	188.293	247.498	312.805	389.404	456.848	537.415	618.896
68	-322.266	-251.77	-197.144	-139.771	-87.5854	-34.79	18.6157	72.937	129.089	187.988	247.498	311.584	389.404	456.543	537.415	619.812
68.1	-322.266	-251.77	-196.838	-140.076	-87.2803	-34.79	18.6157	73.2422	129.089	188.293	247.803	310.364	388.489	456.543	537.415	619.812
68.2	-322.876	-252.38	-196.533	-140.076	-87.2803	-34.79	19.2261	73.2422	128.784	188.599	247.803	309.753	387.268	456.543	537.72	620.422
68.3	-323.486	-252.075	-196.533	-140.686	-87.5854	-34.79	19.2261	73.2422	128.479	189.209	247.192	310.364	385.742	457.459	538.025	620.117
68.4	-324.097	-251.16	-196.838	-140.381	-87.5854	-35.0952	18.9209	73.5474	127.869	188.904	247.803	310.669	385.742	459.29	537.72	619.507
68.5	-324.097	-250.549	-197.144	-139.771	-87.5854	-35.0952	18.3105	74.1577	127.869	188.599	247.803	310.974	385.437	460.205	537.109	619.507
68.6	-323.181	-250.244	-197.144	-139.771	-87.5854	-35.0952	18.3105	74.4629	127.563	187.988	248.108	311.279	385.742	460.51	537.109	618.591
68.7	-322.266	-249.939	-197.449	-140.076	-87.2803	-35.4004	18.3105	74.4629	127.869	187.988	248.413	311.89	386.353	459.9	536.194	617.981
68.8	-321.655	-249.329	-197.144	-140.381	-87.5854	-35.7056	18.0054	73.5474	128.174	187.378	248.718	312.805	386.963	459.29	536.194	617.065
68.9	-321.655	-249.634	-196.838	-140.686	-87.2803	-35.4004	18.6157	72.937	128.174	187.073	248.413	313.11	387.878	459.29	536.194	617.371
69	-321.655	-248.718	-196.533	-140.991	-87.5854	-35.4004	18.6157	72.6318	128.479	186.157	247.803	312.805	387.573	459.595	537.72	617.981
69.1	-321.96	-248.718	-196.228	-140.686	-87.8906	-35.4004	18.9209	72.0215	129.395	186.462	247.803	313.11	387.268	460.51	539.246	618.591
69.2	-321.655	-248.108	-195.923	-140.686	-87.8906	-35.4004	18.9209	72.0215	129.089	186.462	247.498	313.721	387.268	459.595	540.161	619.202
69.3	-320.435	-248.108	-195.312	-140.076	-88.501	-35.4004	19.2261	72.6318	129.395	186.768	247.803	314.636	387.573	458.374	540.466	619.507
69.4	-320.129	-249.023	-195.007	-140.381	-88.501	-34.4849	18.9209	73.2422	129.089	187.378	248.413	316.467	388.184	457.764	540.161	619.507
69.5	-318.909	-249.023	-195.007	-140.076	-88.8062	-34.4849	18.9209	73.5474	128.479	188.599	249.634	316.772	388.794	458.069	540.466	619.507
69.6	-318.909	-249.023	-195.007	-139.771	-89.1113	-34.1797	18.0054	73.5474	128.784	189.209	249.634	316.772	388.489	458.069	540.161	619.507
69.7	-318.909	-249.329	-195.923	-139.771	-88.501	-34.1797	18.3105	73.5474	128.784	189.209	249.329	315.857	387.268	458.374	539.551	620.728
69.8	-319.214	-249.634	-196.533	-139.465	-88.1958	-33.8745	18.3105	73.8525	128.784	188.904	249.023	314.636	386.658	458.679	539.551	621.033
69.9	-319.519	-250.549	-197.144	-139.771	-87.8906	-34.1797	18.6157	73.2422	129.089	187.988	248.718	314.026	386.658	458.679	539.856	621.643
70	-320.129	-250.549	-197.144	-139.465	-87.8906	-34.4849	18.9209	73.5474	129.395	187.378	248.718	313.721	386.353	458.374	540.161	621.033
70.1	-319.824	-250.549	-197.144	-139.771	-88.1958	-34.4849	18.6157	73.2422	129.395	186.462	248.718	314.026	386.658	458.374	540.466	620.422
70.2	-319.824	-249.634	-197.754	-139.465	-87.8906	-35.0952	19.2261	73.2422	129.395	186.462	248.108	313.721	386.353	458.679	541.077	620.117
70.3	-319.519	-249.939	-197.144	-139.771	-87.5854	-35.4004	18.9209	73.2422	128.784	186.768	247.803	313.721	386.353	458.984	541.992	620.422
70.4	-318.909	-250.244	-196.838	-138.855	-87.2803	-35.4004	18.9209	72.937	128.784	187.683	247.498	313.721	386.658	459.29	541.992	619.507
70.5	-319.214	-249.634	-196.533	-138.855	-87.2803	-35.4004	18.9209	73.2422	129.395	187.988	247.803	313.721	386.963	459.29	542.297	619.202
70.6	-319.519	-249.023	-196.533	-138.55	-87.5854	-34.79	18.6157	73.2422	129.7	187.378	248.108	314.026	388.184	458.984	541.992	618.591
70.7	-320.129	-248.718	-196.533	-138.855	-87.8906	-35.4004	18.6157	72.937	129.7	187.378	248.108	313.721	388.184	458.374	541.382	618.286
70.8	-320.74	-249.329	-196.533	-139.465	-87.8906	-34.79	18.3105	72.937	129.7	187.073	247.803	313.416	386.963	457.459	541.382	619.202
70.9	-320.74	-249.939	-196.838	-139.465	-87.5854	-35.0952	18.3105	72.937	129.7	186.768	247.803	313.11	386.353	456.543	541.382	619.812
71	-320.74	-249.634	-196.228	-139.771	-87.5854	-34.79	18.9209	73.2422	129.7	187.073	247.498	313.11	385.437	455.322	541.992	619.507
71.1	-320.74	-249.023	-196.228	-139.16	-87.8906	-35.0952	18.9209	73.5474	129.395	186.462	247.803	312.5	385.437	455.322	543.213	619.507
71.2	-320.74	-248.413	-196.533	-138.855	-87.5854	-35.0952	19.2261	74.1577	129.7	186.768	247.498	312.5	385.742	455.627	544.434	618.896
71.3	-321.045	-248.413	-196.228	-138.855	-87.5854	-35.4004	18.9209	73.8525	130.615	186.768	246.887	312.195	386.353	455.627	545.349	617.981
71.4	-321.35	-248.718	-195.923	-139.465	-87.8906	-35.4004	18.9209	73.5474	130.31	186.768	246.887	312.805	385.742	455.627	545.044	618.286
71.5	-321.35	-249.634	-196.228	-140.686	-87.8906	-35.7056	19.2261	73.2422	129.395	187.378	247.192	312.805	385.742	455.933	544.739	619.812
71.6	-321.35	-250.549	-195.923	-141.296	-87.8906	-35.4004	19.2261	73.2422	130.005	187.073	247.498	313.721	385.437	456.848	543.823	621.338
71.7	-321.35	-250.854	-195.312	-140.991	-87.5854	-35.4004	19.2261	72.3267	129.7	186.768	247.803	313.416	385.132	457.153	543.213	623.169
71.8	-321.045	-251.16	-195.007	-140.686	-88.1958	-34.79	19.2261	72.3267	129.7	186.462	247.498	313.416	385.132	457.764	542.603	622.559
71.9	-320.435	-251.16	-195.312	-140.381	-88.1958	-34.1797	18.9209	72.6318	129.395	185.852	246.582	313.416	386.047	458.374	542.908	621.338
72	-320.129	-251.77	-195.007	-140.381	-88.1958	-34.1797	18.6157	72.937	129.7	185.547	245.667	314.026	386.353	458.374	543.823	621.033
72.1	-320.129	-251.77	-194.397	-140.381	-88.1958	-34.4849	18.9209	72.937	129.7	185.852	245.056	313.721	387.268	458.069	545.349	621.033
72.2	-319.214	-251.465	-194.702	-140.076	-87.8906	-34.79	19.5312	73.5474	129.7	185.547	244.751	314.026	387.573	457.459	545.044	621.338
72.3	-319.214	-250.854	-195.312	-139.465	-87.8906	-34.4849	19.2261	73.2422	129.089	185.547	245.667	313.721	387.573	458.374	543.823	621.948
72.4	-318.909	-250.549	-195.618	-139.465	-87.5854	-34.1797	19.5312	73.5474	129.395	185.547	246.277	313.11	387.573	458.374	543.823	622.253
72.5	-318.909	-250.854	-195.618	-139.465	-87.2803	-33.5693	19.2261	73.5474	129.7	185.852	246.582	312.805	386.658	458.069	543.518	622.864
72.6	-318.909	-250.854	-196.228	-139.16	-87.2803	-33.5693	19.5312	73.5474	129.7	186.462	246.582	313.416	385.437	458.679	543.518	622.559
72.7	-318.909	-250.854	-196.228	-139.16	-87.2803	-33.5693	19.2261	73.5474	130.005	186.768	246.582	313.721	383.911	458.679	542.603	622.559
72.8	-318.909	-251.16	-195.923	-139.16	-87.2803	-33.8745	19.2261	73.2422	129.395	187.073	246.277	314.331	383.606	458.374	541.687	622.559
72.9	-319.214	-250.854	-195.923	-138.855	-87.2803	-34.4849	18.9209	73.2422	129.089	187.378	245.972	315.247	382.996	459.29	539.856	622.253
73	-318.909	-250.549	-195.312	-138.855	-87.8906	-34.79	18.9209	72.937	129.395	187.073	246.277	315.552	383.911	459.595	539.551	621.948
73.1	-317.993	-250.244	-195.312	-138.855	-87.8906	-35.4004	19.2261	73.5474	129.395	186.462	246.277	315.857	383.911	458.679	539.551	621.643
73.2	-316.467	-250.244	-195.618	-139.16	-87.5854	-35.0952	19.2261	73.5474	129.395	186.768	246.277	315.552	384.827	458.069	540.466	622.559
73.3	-315.552	-249.939	-196.228	-139.16	-87.2803	-35.0952	18.3105	73.2422	129.395	186.768	246.887	315.857	385.132	457.764	541.992	622.559
73.4	-315.857	-249.634	-196.838	-139.465	-86.6699	-35.0952	18.9209	73.2422	128.784	187.073	247.498	315.857	385.742	457.153	543.518	622.559
73.5	-316.772	-249.023	-196.838	-139.771	-86.6699	-35.4004	18.0054	72.937	128.479	187.378	247.803	315.552	386.047	457.459	543.518	622.253
73.6	-317.383	-248.413	-196.228	-139.465	-86.3648	-35.0952	18.0054	73.2422	128.479	187.378	247.803	314.636	386.658	457.459	544.128	622.864
73.7	-317.078	-248.718	-195.923	-139.465	-86.3648	-35.4004	18.3105	73.5474	128.479	187.073	247.498	314.941	386.963	456.848	544.128	621.948
73.8	-317.078	-248.108	-195.923	-139.465	-87.2803	-34.79	18.6157	73.5474	129.089	186.462	247.192	314.331	386.963	456.238	544.128	621.643
73.9	-317.078	-247.192	-196.228	-139.16	-87.2803	-34.79	18.3105	73.2422	129.089	186.462	247.192	314.331	386.963	455.933	545.044	619.812
74	-317.383	-248.108	-195.923	-138.55	-86.9751	-34.4849	18.0054	72.937	129.395	186.157	246.887	314.331	386.658	456.238	544.128	618.591
74.1	-318.604	-248.718	-195.923	-137.939	-86.6699	-34.4849	18.3105	72.937	129.7	186.768	246.277	314.026	386.047	457.153	543.823	617.676
74.2	-319.519	-249.329	-196.228	-138.245	-86.9751	-35.0952	18.3105	72.937	130.31	187.378	245.361	313.721	385.132	458.374	542.297	617.676
74.3	-319.824	-249.329	-196.533	-138.55	-86.6699	-35.4004	18.6157	72.937	130.005	188.293	244.446	313.416	384.827	458.984	540.771	618.591
74.4	-319.214	-249.939	-196.838	-139.16	-86.6699	-35.7056	18.6157	72.6318	129.7	188.293	244.446	313.416	384.521	458.679	539.856	618.591
74.5	-318.604	-249.634	-197.144	-139.771	-86.6699	-35.7056	18.0054	72.6318	130.005	187.988	244.751	313.11	384.521	457.764	540.161	617.981
74.6	-317.688	-249.329	-196.838	-139.16	-86.9751	-35.0952	18.0054	72.6318	130.005	188.293	245.361	313.416	385.437	456.543	540.771	618.591
74.7	-316.772	-248.718	-196.533	-139.16	-87.2803	-35.0952	18.0054	72.6318	129.7	188.293	245.972	312.5	385.742	455.627	541.382	620.422
74.8	-316.772	-248.108	-196.533	-139.16	-86.9751	-35.0952	17.7002	72.937	129.395	188.293	246.277	312.5	387.268	455.627	541.687	621.948
74.9	-317.078	-248.413	-196.533	-139.465	-87.2803	-35.4004	17.7002	73.2422	129.089	188.293	246.277	312.195	387.268	456.238	541.687	622.253
75	-316.467	-248.108	-197.144	-139.465	-87.2803	-35.4004	18.3105	73.8525	128.479	187.988	246.887	312.195	387.573	456.543	541.687	622.559
75.1	-316.162	-247.803	-196.838	-139.16	-87.8906	-35.4004	18.9209	73.2422	128.174	187.988	246.277	312.805	387.268	456.543	541.077	622.253
75.2	-315.857	-247.498	-197.144	-139.16	-87.8906	-35.0952	18.9209	73.5474	128.174	187.378	245.972	312.195	386.658	456.238	541.077	621.948
75.3	-315.857	-246.887	-197.449	-139.16	-87.8906	-34.79	18.9209	73.2422	127.869	187.683	245.667	312.805	386.353	456.238	540.161	622.559
75.4	-316.162	-246.887	-197.144	-139.465	-87.8906	-34.4849	19.2261	72.3267	128.174	187.378	245.667	313.11	387.573	456.848	539.246	622.253
75.5	-316.772	-247.192	-197.144	-139.16	-88.1958	-34.79	19.5312	72.6318	128.479	187.683	246.277	313.721	388.794	458.374	539.551	622.253
75.6	-317.688	-247.192	-197.144	-138.855	-87.8906	-35.7056	19.5312	73.2422	128.174	187.378	246.277	313.416	388.794	458.679	540.161	622.253
75.7	-317.688	-247.498	-197.144	-139.465	-87.5854	-35.4004	19.2261	73.2422	128.784	187.073	246.277	312.5	388.794	458.374	540.466	621.948
75.8	-317.993	-248.413	-196.838	-139.465	-87.5854	-35.0952	18.9209	73.2422	128.784	186.768	246.277	311.584	387.573	457.764	540.466	622.559
75.9	-317.688	-249.023	-196.228	-139.16	-87.2803	-35.4004	18.6157	73.5474	128.784	186.462	246.582	310.974	387.573	458.374	540.161	622.864
76	-317.688	-249.634	-195.618	-139.465	-87.8906	-35.4004	18.3105	73.8525	128.174	186.157	247.192	310.669	387.268	457.764	540.161	622.559
76.1	-316.467	-250.244	-195.007	-139.16	-87.5854	-35.4004	18.9209	73.8525	128.479	186.462	247.192	311.279	386.963	457.153	540.771	621.948
76.2	-316.772	-250.244	-194.702	-139.465	-87.2803	-35.0952	18.6157	73.5474	128.784	187.073	247.192	311.279	386.047	457.153	540.771	621.948
76.3	-316.162	-249.634	-194.397	-139.16	-87.5854	-34.79	18.9209	73.2422	129.089	187.073	246.277	312.195	385.437	457.459	539.856	622.253
76.4	-316.162	-249.329	-195.007	-139.465	-87.5854	-34.1797	18.6157	73.5474	128.784	187.378	246.582	312.805	384.827	457.459	539.246	622.864
76.5	-316.772	-249.634	-194.702	-139.771	-87.5854	-34.4849	18.9209	73.5474	128.479	187.378	246.582	313.11	384.521	457.764	539.856	623.474
76.6	-317.078	-250.549	-194.702	-139.465	-87.5854	-34.4849	19.5312	73.2422	129.395	187.378	247.192	313.721	384.521	458.374	540.161	623.169
76.7	-316.467	-250.244	-194.702	-139.16	-87.2803	-34.79	18.9209	72.937	129.089	186.768	247.803	314.331	384.521	459.29	540.466	623.779
76.8	-316.162	-249.939	-195.007	-138.55	-87.2803	-35.0952	18.9209	72.6318	129.395	186.768	247.803	314.331	385.437	460.205	540.466	623.779
76.9	-316.467	-249.939	-194.702	-137.939	-87.2803	-35.0952	18.3105	72.3267	129.7	186.768	248.718	314.331	384.216	460.815	540.771	624.695
77	-317.078	-250.549	-194.702	-137.634	-86.6699	-35.7056	18.0054	72.6318	129.7	187.378	248.718	314.636	384.216	460.205	541.077	625.61
77.1	-316.772	-250.244	-194.702	-137.329	-86.9751	-35.4004	18.9209	73.2422	130.005	187.378	248.413	314.636	384.216	459.595	541.077	626.831
77.2	-316.772	-250.244	-195.007	-137.329	-86.9751	-35.4004	18.3105	73.2422	129.089	187.378	248.108	313.721	385.132	459.595	541.077	626.831
77.3	-317.078	-249.329	-195.923	-137.634	-87.2803	-34.79	18.3105	74.1577	129.089	187.073	247.803	313.721	385.742	459.595	540.771	626.526
77.4	-316.772	-249.023	-196.838	-138.245	-87.5854	-34.4849	18.0054	74.7681	128.784	187.073	247.803	313.416	386.963	458.984	540.466	626.221
77.5	-316.467	-248.718	-197.449	-138.245	-87.5854	-34.4849	18.0054	74.1577	129.089	187.073	248.413	313.11	387.573	458.374	540.161	626.526
77.6	-316.772	-249.023	-197.754	-138.245	-86.9751	-34.1797	18.3105	73.5474	130.005	186.768	247.803	313.416	387.878	458.374	540.161	626.831
77.7	-317.078	-248.718	-197.449	-138.55	-87.2803	-34.1797	18.3105	72.6318	130.005	186.768	247.498	312.805	387.573	458.374	539.551	627.136
77.8	-317.383	-249.023	-196.533	-138.55	-87.2803	-34.4849	18.6157	72.3267	130.31	186.157	247.498	312.805	386.963	458.069	539.551	628.357
77.9	-317.993	-249.329	-196.533	-139.16	-86.9751	-34.79	18.6157	72.6318	129.7	186.768	247.192	312.805	386.047	459.29	539.551	628.967
78	-317.383	-249.939	-196.228	-138.855	-87.2803	-34.4849	18.9209	72.937	129.395	186.768	246.277	312.5	385.437	459.9	539.551	629.272
78.1	-317.078	-249.634	-195.923	-138.55	-86.9751	-34.79	18.9209	73.2422	129.089	187.073	245.667	312.5	385.437	459.9	539.551	629.272
78.2	-317.993	-249.939	-195.312	-138.855	-87.2803	-34.79	18.6157	73.5474	128.174	187.378	245.361	312.5	385.742	458.984	540.161	629.272
78.3	-318.909	-249.939	-195.618	-138.855	-87.2803	-34.79	18.6157	73.8525	127.869	187.378	245.667	312.5	386.353	457.153	540.771	627.441
78.4	-319.824	-249.634	-195.312	-139.16	-86.9751	-34.4849	18.9209	73.8525	127.563	186.768	245.972	313.416	386.963	457.153	541.992	625.61
78.5	-319.824	-249.329	-195.007	-138.855	-87.5854	-34.79	18.6157	74.1577	128.174	186.157	246.887	314.026	386.658	457.153	543.213	625.61
78.6	-319.519	-248.718	-195.312	-138.245	-87.5854	-34.4849	18.6157	74.1577	127.869	186.768	247.192	314.026	387.878	458.069	543.213	625.61
78.7	-318.909	-249.023	-195.618	-138.245	-87.5854	-34.4849	18.9209	73.2422	128.174	186.768	247.192	313.416	387.878	458.374	541.687	625.916
78.8	-318.298	-249.023	-195.923	-138.855	-88.1958	-35.0952	18.9209	72.6318	129.089	187.378	246.887	311.89	388.184	458.374	541.687	627.441
78.9	-317.688	-249.023	-196.533	-139.16	-87.8906	-35.0952	19.2261	72.937	129.089	187.073	247.192	311.279	387.268	457.764	541.687	628.357
79	-317.078	-248.718	-197.144	-139.465	-88.1958	-35.0952	19.2261	72.6318	128.784	187.683	246.887	311.279	386.658	458.069	541.382	628.662
79.1	-317.383	-248.108	-197.449	-139.16	-88.501	-35.4004	19.2261	73.5474	128.784	187.683	246.582	312.195	386.353	457.764	541.687	627.441
79.2	-317.383	-248.413	-197.754	-139.16	-87.5854	-35.4004	18.6157	73.8525	128.479	187.988	246.277	313.11	385.742	457.764	541.687	625.61
79.3	-317.078	-248.413	-197.754	-139.465	-87.2803	-35.4004	18.6157	74.1577	129.089	188.293	245.667	314.026	385.742	457.459	540.771	622.864
79.4	-316.467	-248.413	-197.144	-139.771	-87.2803	-35.0952	18.6157	73.8525	129.395	188.293	246.277	314.331	385.742	457.764	540.466	620.728
79.5	-316.467	-248.108	-196.533	-139.465	-86.6699	-35.0952	18.0054	73.5474	130.005	187.988	245.972	314.026	386.047	457.153	540.771	620.422
79.6	-317.078	-247.498	-196.533	-139.16	-86.6699	-34.4849	18.0054	72.937	129.395	187.683	245.972	313.416	386.047	457.459	542.297	621.033
79.7	-317.078	-246.582	-196.228	-138.855	-86.9751	-34.4849	18.3105	72.3267	129.395	187.378	246.277	312.805	386.658	457.764	543.213	621.643
79.8	-317.078	-246.582	-195.312	-138.55	-86.9751	-33.8745	18.6157	71.7163	129.089	187.683	246.582	312.805	386.047	458.069	544.434	622.559
79.9	-316.467	-247.803	-194.397	-138.55	-86.6699	-33.5693	18.6157	71.7163	128.784	187.988	246.582	312.195	384.827	457.764	544.739	622.559
80	-316.162	-248.718	-194.702	-137.634	-86.6699	-33.8745	18.9209	72.3267	129.089	187.988	245.972	311.89	384.216	458.069	544.739	622.864
80.1	-315.857	-248.718	-195.007	-137.634	-86.9751	-33.8745	18.9209	73.2422	129.395	188.293	245.972	311.89	383.911	458.069	543.518	622.559
80.2	-316.162	-249.634	-195.618	-137.634	-87.2803	-33.8745	19.2261	73.2422	129.395	188.293	245.972	311.89	384.216	458.679	541.992	622.864
80.3	-317.078	-249.329	-196.228	-138.55	-87.2803	-33.5693	18.9209	73.2422	129.395	187.683	246.582	312.195	384.216	458.984	541.382	622.864
80.4	-317.383	-249.023	-196.228	-138.855	-87.5854	-33.5693	18.3105	73.2422	128.784	187.378	246.887	312.195	385.437	459.29	541.382	621.643
80.5	-318.298	-249.634	-195.923	-139.16	-87.2803	-33.8745	17.7002	72.937	128.174	187.378	246.582	311.89	386.047	458.679	541.687	621.948
80.6	-317.688	-249.634	-195.618	-139.465	-87.2803	-33.8745	17.7002	72.937	128.174	187.378	246.582	312.195	386.658	458.374	541.687	621.033
80.7	-316.772	-249.634	-195.312	-139.771	-87.2803	-34.4849	18.6157	72.6318	128.174	187.683	246.887	312.5	386.963	457.459	541.992	620.422
80.8	-316.162	-249.939	-195.007	-139.465	-87.2803	-35.0952	18.9209	72.3267	128.174	187.683	247.192	313.11	386.047	456.543	541.992	620.728
80.9	-315.247	-249.634	-194.702	-138.855	-87.2803	-35.0952	18.3105	72.6318	129.089	187.683	247.192	313.11	385.132	456.543	542.297	621.338
81	-315.857	-249.329	-195.312	-138.855	-86.6699	-35.4004	18.9209	72.937	129.089	187.683	247.498	312.5	384.216	456.543	542.603	621.948
81.1	-316.467	-249.329	-195.312	-138.245	-86.3648	-35.7056	18.9209	72.937	130.005	187.988	246.582	312.195	384.827	455.627	542.603	623.169
81.2	-316.772	-249.023	-194.702	-138.855	-86.3648	-35.4004	18.9209	72.6318	130.005	187.683	246.582	312.195	385.742	456.238	542.603	625.305
81.3	-317.078	-248.108	-195.007	-138.55	-86.3648	-35.0952	18.9209	72.6318	129.7	188.293	246.887	312.195	386.047	456.543	542.297	626.526
81.4	-317.383	-248.413	-194.702	-138.55	-86.3648	-35.0952	18.9209	72.6318	129.395	188.599	246.887	311.89	386.963	456.848	542.297	626.221
81.5	-317.688	-248.718	-194.702	-139.16	-86.3648	-34.79	19.2261	72.937	129.089	187.988	247.192	311.279	387.573	457.153	541.992	624.084
81.6	-317.078	-249.023	-194.702	-138.55	-86.0596	-34.4849	19.2261	72.937	128.784	187.988	246.887	311.584	387.573	456.848	542.297	623.169
81.7	-316.772	-249.634	-194.702	-138.855	-86.0596	-34.79	18.9209	72.937	129.089	188.599	246.277	311.279	387.878	456.848	542.603	623.169
81.8	-316.772	-249.939	-195.007	-137.939	-86.3648	-34.79	18.6157	72.937	129.089	188.599	245.972	311.89	387.878	457.459	542.908	623.779
81.9	-316.772	-250.549	-194.397	-137.939	-86.6699	-34.4849	18.6157	73.2422	128.479	187.988	245.972	311.89	387.268	458.374	543.213	624.39
82	-316.162	-250.244	-195.312	-137.939	-86.3648	-34.4849	18.6157	72.937	128.174	187.988	245.667	312.195	386.963	458.679	543.823	624.39
82.1	-315.857	-250.549	-195.923	-138.245	-86.6699	-34.1797	18.6157	72.937	127.869	187.683	245.972	312.5	386.963	458.374	544.434	624.695
82.2	-314.636	-250.244	-195.923	-138.245	-86.3648	-34.79	18.6157	72.6318	128.479	187.683	245.972	313.721	386.963	457.764	543.823	624.39
82.3	-314.331	-250.244	-196.533	-138.855	-86.0596	-34.79	18.6157	73.2422	128.784	187.683	245.972	314.026	386.658	457.459	543.518	624.39
82.4	-314.636	-249.023	-196.533	-138.855	-86.0596	-35.0952	18.3105	73.2422	128.784	187.988	245.667	313.721	386.658	458.069	542.297	624.39
82.5	-315.247	-248.108	-196.533	-138.855	-86.0596	-34.4849	18.9209	73.2422	128.784	188.293	245.972	314.026	386.658	458.069	541.687	624.084
82.6	-316.162	-247.803	-196.533	-138.245	-86.0596	-34.79	18.3105	72.937	128.784	187.988	245.667	313.416	385.742	457.459	541.382	624.695
82.7	-317.078	-248.413	-196.838	-137.939	-86.0596	-34.1797	18.6157	72.937	127.869	187.683	246.277	313.416	385.742	456.848	541.077	624.39
82.8	-317.383	-248.718	-196.533	-137.939	-87.2803	-34.1797	18.3105	72.937	127.563	187.683	245.972	313.11	385.742	456.238	541.687	624.39
82.9	-316.467	-248.718	-197.144	-137.634	-86.9751	-34.1797	18.3105	72.6318	127.869	187.683	246.277	312.805	386.658	456.238	541.687	625.61
83	-316.162	-248.718	-196.838	-137.939	-87.2803	-34.1797	18.0054	72.937	127.869	187.683	246.582	312.805	386.658	456.848	541.077	628.662
83.1	-316.162	-248.413	-196.838	-137.634	-86.9751	-33.8745	18.3105	72.6318	128.479	187.683	245.972	313.416	386.353	457.459	541.077	630.798
83.2	-315.857	-248.108	-197.144	-137.634	-86.9751	-34.1797	18.6157	72.937	128.784	187.378	245.972	313.721	386.353	458.374	541.382	630.798
83.3	-315.247	-248.108	-196.533	-137.634	-86.6699	-34.4849	18.3105	72.937	128.479	187.073	246.277	313.416	386.353	458.374	541.077	630.493
83.4	-314.941	-248.413	-195.923	-137.939	-86.3648	-34.79	18.0054	72.937	129.089	186.768	246.887	313.11	386.658	457.764	540.466	629.578
83.5	-314.636	-248.413	-195.007	-138.245	-86.6699	-35.0952	18.3105	72.6318	128.479	187.073	248.413	312.195	387.573	456.848	539.551	627.747
83.6	-314.636	-248.718	-195.007	-137.939	-86.6699	-34.79	18.3105	72.6318	128.784	187.073	248.413	311.584	387.573	455.627	538.635	626.526
83.7	-315.247	-248.718	-195.007	-137.939	-86.3648	-35.0952	18.6157	72.6318	129.089	187.683	249.023	311.584	388.184	455.017	538.33	625.61
83.8	-315.247	-248.413	-195.007	-137.329	-86.0596	-35.0952	18.0054	72.937	128.479	188.293	249.329	311.279	387.573	455.017	538.94	625.916
83.9	-315.552	-248.718	-195.618	-137.329	-86.0596	-35.4004	18.0054	72.3267	128.479	188.599	248.718	311.584	387.573	455.322	539.551	625.916
84	-315.247	-249.023	-195.923	-137.634	-86.0596	-35.0952	18.3105	72.3267	128.174	188.599	248.108	311.89	386.963	457.153	540.161	627.136
84.1	-315.247	-249.023	-195.923	-138.55	-86.3648	-34.79	18.6157	72.3267	128.784	188.904	247.498	312.195	386.047	457.459	540.161	627.747
84.2	-315.857	-249.023	-195.618	-137.939	-86.9751	-34.4849	18.3105	72.0215	128.479	188.904	246.887	312.5	386.047	457.764	540.771	628.357
84.3	-316.162	-248.413	-195.312	-137.939	-87.2803	-34.1797	18.3105	72.3267	128.784	187.988	246.582	313.11	386.658	457.153	541.382	628.662
84.4	-317.383	-247.803	-195.312	-137.634	-86.9751	-34.79	17.7002	72.937	127.869	187.988	246.887	313.416	387.573	457.153	541.077	628.357
84.5	-317.078	-247.192	-195.007	-138.245	-86.6699	-34.79	18.0054	73.5474	128.174	187.988	247.803	313.11	388.489	457.153	540.466	628.967
84.6	-316.772	-247.192	-195.312	-138.245	-86.0596	-35.0952	18.3105	73.2422	128.784	187.683	249.329	313.11	388.184	456.543	540.466	628.967
84.7	-315.247	-248.108	-195.618	-138.55	-86.9751	-34.79	18.0054	72.6318	128.479	187.378	250.244	312.5	388.184	456.848	540.771	628.357
84.8	-314.331	-248.413	-195.618	-138.245	-86.9751	-35.0952	17.395	72.6318	128.479	187.073	250.549	312.195	387.268	456.848	540.771	628.052
84.9	-314.026	-248.718	-195.312	-138.55	-86.9751	-35.0952	17.395	72.937	129.089	187.378	249.939	311.89	386.658	456.848	540.466	628.052
85	-314.331	-248.413	-194.702	-138.245	-87.2803	-34.1797	18.3105	72.6318	129.089	187.073	249.023	312.195	386.353	455.933	539.856	627.747
85.1	-314.331	-248.413	-194.702	-137.634	-86.9751	-34.4849	18.3105	72.6318	128.784	186.768	248.108	312.805	386.353	456.238	540.161	627.747
85.2	-313.721	-248.413	-194.092	-137.939	-86.6699	-34.4849	18.0054	72.937	128.479	186.768	247.192	313.721	385.742	456.543	539.856	627.136
85.3	-313.11	-248.413	-194.092	-137.634	-86.3648	-34.4849	18.3105	72.937	128.174	187.073	246.582	313.721	385.437	456.543	539.856	626.221
85.4	-313.416	-248.413	-194.397	-138.55	-86.3648	-34.4849	18.0054	72.937	128.479	187.378	246.887	314.636	386.047	456.238	539.856	625
85.5	-313.721	-248.108	-194.702	-138.855	-86.0596	-34.4849	18.3105	72.937	128.784	187.073	247.192	314.331	386.963	455.933	540.161	623.779
85.6	-314.026	-248.108	-194.702	-138.55	-85.4492	-34.79	18.0054	72.6318	128.784	187.073	247.192	314.636	387.268	455.627	539.856	623.169
85.7	-314.331	-248.108	-194.397	-137.939	-85.144	-35.4004	18.6157	72.3267	129.089	186.157	247.498	314.331	386.963	455.017	540.466	623.169
85.8	-314.331	-248.413	-194.702	-137.939	-85.144	-34.79	19.5312	72.6318	129.089	186.462	248.108	314.331	386.047	454.407	540.466	625
85.9	-314.331	-248.413	-194.702	-138.55	-85.7544	-34.1797	19.8364	72.6318	128.174	187.073	247.498	314.331	385.437	453.186	540.771	625.916
86	-314.331	-248.413	-194.702	-139.465	-85.7544	-34.1797	20.1416	72.937	128.479	187.683	247.192	314.331	385.132	453.186	540.161	625.916
86.1	-314.026	-248.718	-194.702	-139.16	-85.7544	-34.4849	19.5312	73.2422	128.479	187.988	246.582	314.026	385.437	453.796	540.161	625.61
86.2	-314.331	-248.108	-194.702	-139.16	-85.4492	-35.0952	18.9209	73.8525	128.174	187.683	246.887	313.416	385.437	454.102	540.161	625.305
86.3	-314.636	-247.498	-194.702	-138.855	-85.7544	-35.0952	18.6157	74.1577	128.784	186.768	247.192	312.195	385.437	455.017	540.161	625
86.4	-314.636	-246.887	-194.397	-137.939	-86.0596	-34.79	18.6157	74.1577	128.784	186.157	247.803	312.195	385.742	455.933	539.856	625
86.5	-315.247	-247.498	-193.787	-137.634	-85.7544	-34.1797	18.9209	73.8525	129.395	185.242	248.108	312.195	386.658	456.848	539.856	625
86.6	-315.552	-247.498	-193.481	-137.329	-85.7544	-34.1797	19.2261	73.8525	129.395	186.157	248.718	312.5	387.573	458.069	540.161	625
86.7	-314.941	-247.498	-193.176	-137.634	-86.3648	-34.1797	19.5312	73.2422	129.089	186.462	248.413	312.5	386.658	458.374	540.466	625.61
86.8	-314.331	-247.498	-193.176	-137.634	-86.0596	-34.1797	19.2261	72.937	129.089	186.768	247.192	312.195	386.047	458.984	540.466	626.526
86.9	-313.11	-248.413	-193.176	-137.939	-86.0596	-34.4849	18.9209	73.2422	128.479	187.683	246.582	311.584	385.132	458.984	539.551	627.747
87	-313.11	-248.413	-193.787	-138.245	-85.7544	-34.79	18.9209	73.5474	128.784	187.378	246.887	310.974	384.827	458.984	539.246	628.662
87.1	-313.416	-249.329	-195.007	-138.855	-85.7544	-35.0952	18.6157	73.2422	128.479	187.378	247.192	310.974	384.521	458.984	538.94	629.578
87.2	-313.721	-249.634	-195.618	-138.245	-85.4492	-35.4004	18.3105	73.5474	128.479	186.462	247.803	310.974	384.521	459.29	539.551	629.578
87.3	-314.026	-249.634	-195.312	-137.939	-85.4492	-34.79	18.3105	73.2422	129.089	186.462	247.498	311.584	384.521	459.9	539.246	628.662
87.4	-314.331	-249.329	-195.007	-137.939	-84.5337	-34.4849	18.0054	73.5474	129.089	186.462	247.192	312.195	384.827	460.51	539.856	628.357
87.5	-314.331	-249.023	-195.312	-137.634	-84.2285	-34.4849	18.3105	72.937	129.395	186.462	247.498	312.195	384.827	460.815	540.161	627.136
87.6	-314.331	-248.718	-195.312	-137.634	-84.8389	-34.1797	18.3105	72.6318	129.395	187.073	247.803	312.805	385.132	461.731	541.077	626.526
87.7	-314.941	-249.023	-195.618	-137.634	-85.4492	-34.4849	18.6157	72.6318	129.089	186.768	248.413	313.721	385.437	462.646	542.603	626.526
87.8	-315.552	-248.718	-195.312	-136.719	-86.0596	-34.4849	18.6157	72.937	129.089	186.768	247.803	314.026	385.742	462.646	543.213	626.526
87.9	-315.552	-248.413	-195.312	-137.024	-86.0596	-34.79	18.3105	73.2422	128.784	187.073	247.192	314.026	386.353	462.036	543.213	626.221
88	-314.941	-248.413	-195.923	-137.329	-85.4492	-35.0952	18.6157	72.6318	128.784	186.768	247.498	314.331	386.658	461.731	543.213	625.305
88.1	-314.331	-248.413	-196.228	-137.939	-85.144	-35.0952	18.9209	73.2422	128.784	186.768	247.498	314.331	386.353	461.731	543.518	625
88.2	-313.721	-248.413	-196.533	-138.245	-85.144	-35.0952	18.0054	72.6318	129.089	187.073	248.108	314.331	386.047	461.121	543.823	625
88.3	-313.416	-249.023	-195.923	-138.55	-86.0596	-34.79	18.0054	72.6318	129.089	187.073	247.498	313.416	386.658	461.121	544.128	625.61
88.4	-313.416	-249.023	-195.618	-138.855	-86.3648	-34.1797	18.0054	72.6318	128.784	186.157	246.887	313.416	386.658	460.51	544.434	626.221
88.5	-313.721	-248.108	-195.007	-138.855	-86.3648	-33.8745	18.0054	72.937	128.784	186.157	246.887	313.416	386.658	460.205	544.128	627.136
88.6	-313.416	-248.108	-194.092	-138.855	-85.7544	-34.1797	18.3105	73.5474	128.479	186.157	247.192	313.721	386.963	460.51	543.518	626.526
88.7	-313.721	-248.108	-193.787	-137.939	-85.144	-34.1797	18.3105	73.5474	128.784	186.462	247.498	313.416	387.573	460.51	543.213	625.61
88.8	-314.331	-248.413	-194.397	-137.939	-84.8389	-34.4849	18.9209	73.2422	128.479	187.073	247.498	313.11	387.878	459.9	542.297	625.305
88.9	-315.247	-248.413	-195.007	-137.634	-85.144	-34.79	18.6157	73.2422	128.479	187.378	246.887	312.805	388.489	459.595	541.382	625.61
89	-315.857	-248.108	-195.618	-137.634	-85.7544	-35.0952	18.6157	73.5474	128.174	187.683	246.582	312.5	388.489	460.51	540.466	626.526
89.1	-315.247	-247.803	-196.228	-137.939	-85.7544	-34.4849	18.6157	73.2422	127.563	187.378	246.887	311.89	388.184	460.815	539.856	627.747
89.2	-315.247	-247.498	-196.838	-137.634	-86.0596	-34.1797	18.6157	73.8525	127.563	187.378	246.887	311.584	387.268	461.731	540.161	628.357
89.3	-314.331	-247.192	-196.838	-138.855	-86.3648	-33.8745	18.3105	73.8525	127.563	187.073	247.192	311.584	386.353	462.036	541.687	627.441
89.4	-314.331	-247.192	-195.618	-138.55	-86.3648	-33.5693	18.3105	73.5474	127.563	187.073	246.887	311.584	386.353	462.036	541.992	626.221
89.5	-314.026	-248.108	-195.312	-138.55	-86.3648	-32.959	18.3105	73.2422	127.258	187.988	246.887	311.584	386.963	461.426	541.992	625
89.6	-314.331	-248.718	-195.007	-138.245	-85.7544	-33.5693	18.6157	72.937	127.869	187.988	246.887	311.584	387.268	460.51	541.077	624.695
89.7	-314.636	-249.634	-195.007	-138.245	-86.0596	-33.8745	19.2261	73.2422	127.563	187.683	247.192	311.89	386.658	461.121	540.466	624.084
89.8	-314.636	-250.244	-195.618	-137.634	-85.7544	-34.1797	19.2261	73.5474	126.953	187.683	248.413	312.805	386.353	460.51	539.551	624.39
89.9	-314.331	-250.244	-196.228	-138.245	-85.4492	-34.1797	19.5312	73.5474	126.953	187.683	248.413	313.416	385.742	461.121	539.551	625.305
90	-313.721	-249.329	-197.144	-138.245	-85.7544	-34.4849	19.5312	73.5474	126.953	187.683	248.108	313.416	385.742	461.426	540.466	626.526
90.1	-313.416	-249.023	-196.228	-138.855	-85.4492	-34.4849	19.2261	73.8525	127.258	187.378	248.413	312.805	385.742	461.121	541.382	628.357
90.2	-313.721	-249.329	-196.228	-139.16	-85.4492	-34.1797	18.3105	72.6318	127.563	187.683	247.803	312.5	386.353	460.815	542.603	627.747
90.3	-314.026	-249.329	-195.923	-139.16	-85.7544	-33.8745	18.3105	72.6318	128.174	187.988	247.803	311.584	386.353	460.51	542.603	626.526
90.4	-314.331	-249.634	-196.533	-138.855	-86.0596	-33.5693	19.2261	72.6318	128.174	188.599	248.413	310.974	386.047	460.205	543.213	624.695
90.5	-314.636	-249.634	-196.228	-137.939	-86.0596	-33.8745	18.9209	72.6318	128.479	188.293	248.413	312.195	386.658	460.51	543.823	623.474
90.6	-315.247	-249.634	-195.923	-137.939	-86.0596	-34.1797	18.9209	72.3267	128.479	187.988	248.718	312.5	387.268	461.121	542.908	623.779
90.7	-314.941	-249.634	-196.228	-137.329	-86.3648	-34.4849	18.6157	72.6318	128.174	188.293	248.413	312.805	387.268	460.815	541.382	624.39
90.8	-315.247	-250.244	-196.228	-137.024	-86.3648	-34.79	17.7002	73.2422	128.174	188.599	247.498	312.5	386.658	460.51	540.161	624.39
90.9	-315.247	-250.244	-196.228	-137.024	-85.7544	-35.4004	17.395	72.6318	128.784	188.599	247.192	313.11	385.742	458.679	539.246	625.61
91	-315.552	-250.244	-196.228	-137.024	-85.7544	-35.4004	18.0054	73.2422	128.784	188.599	246.887	313.721	385.742	458.679	538.94	626.221
91.1	-315.857	-249.634	-196.228	-137.329	-85.7544	-35.0952	18.9209	73.2422	128.784	187.988	246.277	313.416	385.742	458.679	539.551	626.221
91.2	-316.162	-249.023	-195.618	-137.634	-85.7544	-35.0952	18.6157	72.937	128.784	187.988	245.972	312.805	386.353	458.679	540.161	627.136
91.3	-316.162	-248.413	-195.007	-137.634	-86.0596	-35.0952	18.9209	73.2422	128.174	187.683	246.582	311.89	386.658	458.679	541.687	627.441
91.4	-316.772	-248.413	-194.397	-137.939	-86.0596	-34.4849	18.3105	73.2422	127.869	187.988	247.498	312.5	386.658	458.069	543.213	628.052
91.5	-317.383	-248.413	-193.787	-137.939	-86.6699	-35.0952	18.6157	73.2422	128.479	187.378	247.498	313.11	386.658	458.374	544.128	628.052
91.6	-317.383	-249.023	-194.092	-138.245	-86.3648	-35.0952	19.2261	72.937	129.089	188.293	247.498	312.5	385.742	458.679	544.128	627.441
91.7	-317.078	-249.329	-194.092	-138.55	-86.6699	-35.0952	19.2261	72.6318	129.089	187.988	247.192	313.11	385.437	458.984	543.213	627.136
91.8	-316.467	-249.023	-195.312	-138.55	-86.3648	-34.79	19.2261	72.937	129.089	187.683	246.582	312.805	385.132	458.984	542.297	626.526
91.9	-315.857	-247.803	-195.312	-138.855	-86.0596	-34.4849	18.9209	72.6318	128.784	187.988	245.972	312.5	384.827	458.374	541.077	627.136
92	-315.247	-247.498	-195.618	-138.855	-86.3648	-33.8745	18.6157	73.2422	129.089	187.988	245.972	313.11	384.521	458.374	540.466	627.136
92.1	-314.636	-247.192	-195.618	-138.245	-86.0596	-34.4849	18.3105	73.2422	129.395	188.904	245.667	312.805	384.521	458.984	539.856	627.747
92.2	-314.941	-247.498	-195.618	-138.55	-86.0596	-35.0952	18.6157	73.2422	129.395	189.514	246.277	312.805	385.742	459.29	539.856	628.052
92.3	-314.941	-247.498	-195.312	-138.245	-86.3648	-34.79	18.6157	72.937	128.784	189.514	247.192	312.805	386.963	459.9	539.856	628.967
92.4	-314.636	-247.803	-195.312	-137.939	-86.6699	-34.79	18.9209	73.2422	128.479	188.904	248.413	313.11	388.184	459.9	540.771	628.662
92.5	-314.941	-246.887	-194.702	-138.55	-86.9751	-35.0952	18.9209	72.6318	128.479	187.988	248.718	313.416	389.709	459.9	540.161	627.441
92.6	-315.247	-245.972	-195.007	-137.939	-86.3648	-34.79	18.9209	73.8525	127.869	187.988	248.413	313.721	389.404	458.374	540.466	627.441
92.7	-315.247	-245.972	-195.007	-137.939	-86.3648	-34.79	18.6157	74.1577	127.258	187.988	247.498	313.416	388.794	458.069	540.466	628.052
92.8	-314.636	-245.667	-195.007	-138.245	-86.6699	-34.4849	18.6157	73.8525	127.563	187.988	246.887	313.721	387.878	458.679	541.077	628.357
92.9	-314.636	-245.361	-194.702	-138.55	-86.3648	-34.4849	18.0054	74.1577	127.563	188.599	246.582	313.721	387.573	459.595	541.687	628.357
93	-314.026	-245.667	-194.702	-137.939	-86.0596	-34.79	18.3105	73.8525	127.563	188.904	246.582	312.195	386.353	460.205	542.297	627.747
93.1	-314.331	-245.361	-195.007	-137.634	-85.7544	-34.4849	18.0054	73.8525	128.174	188.904	246.582	311.584	386.658	459.595	542.297	627.136
93.2	-314.026	-245.972	-195.618	-137.329	-86.0596	-34.79	18.3105	73.2422	127.563	188.293	246.887	310.974	386.963	458.679	541.382	626.831
93.3	-314.026	-246.277	-195.312	-136.719	-86.3648	-34.79	18.0054	72.937	127.869	187.988	247.192	310.974	387.573	458.069	540.466	626.831
93.4	-314.636	-246.887	-195.312	-137.024	-86.3648	-34.79	18.0054	72.937	128.174	187.988	247.192	310.669	387.878	458.374	539.856	626.221
93.5	-314.941	-246.887	-195.312	-136.719	-86.6699	-34.79	18.0054	72.937	128.479	187.988	247.803	311.279	387.268	458.374	540.161	625.305
93.6	-315.857	-247.192	-195.618	-137.024	-86.9751	-34.4849	18.3105	72.3267	128.174	187.988	247.498	311.584	387.268	458.374	540.161	625
93.7	-316.162	-247.498	-195.618	-137.024	-86.6699	-33.8745	18.3105	72.3267	128.174	188.293	246.887	311.89	386.353	458.069	541.382	624.695
93.8	-315.857	-247.498	-195.312	-136.414	-85.7544	-34.4849	18.3105	72.0215	128.784	189.209	246.887	311.89	385.437	457.764	541.687	624.084
93.9	-315.552	-247.192	-195.007	-136.414	-86.0596	-34.4849	18.3105	72.6318	128.784	189.514	246.277	312.805	384.216	458.374	541.687	624.084
94	-314.636	-247.192	-195.007	-136.108	-86.3648	-34.4849	17.7002	73.2422	128.784	189.819	246.277	313.416	383.606	459.29	541.382	624.39
94.1	-313.721	-246.887	-195.312	-136.108	-86.6699	-34.1797	17.7002	73.8525	129.089	189.209	245.972	313.416	384.216	459.595	542.297	625.61
94.2	-313.416	-247.192	-195.312	-136.108	-86.3648	-33.8745	17.7002	73.5474	129.089	188.599	246.277	313.721	385.132	459.29	543.518	625.916
94.3	-313.721	-247.803	-195.007	-136.414	-86.0596	-33.8745	18.0054	73.5474	129.089	188.293	246.277	313.416	386.353	459.29	544.739	625.916
94.4	-314.026	-248.108	-195.007	-136.108	-86.0596	-33.5693	18.3105	73.2422	129.089	188.599	247.192	313.11	387.573	458.679	544.739	625.916
94.5	-314.331	-248.413	-195.312	-136.108	-85.7544	-33.5693	19.2261	73.8525	129.089	188.293	246.887	313.721	387.268	458.679	544.434	626.221
94.6	-314.331	-248.108	-194.702	-135.803	-85.7544	-33.8745	19.2261	73.5474	128.174	187.988	246.277	314.331	386.963	458.984	542.603	625.305
94.7	-314.331	-248.108	-195.312	-135.803	-85.7544	-34.4849	19.5312	73.8525	127.869	187.683	246.277	313.416	386.658	459.9	541.077	623.779
94.8	-314.331	-248.108	-195.618	-136.108	-86.3648	-34.79	19.5312	73.5474	128.174	187.378	245.667	313.416	386.353	460.205	541.077	624.39
94.9	-314.026	-248.413	-195.618	-136.108	-86.0596	-34.79	18.3105	73.5474	128.174	186.768	245.361	313.11	386.353	461.121	541.077	625.61
95	-314.026	-249.023	-195.312	-136.108	-86.0596	-34.4849	18.3105	73.8525	128.174	187.073	245.361	313.11	386.658	461.426	541.382	626.831
95.1	-313.721	-249.023	-195.007	-136.414	-86.9751	-34.4849	18.0054	74.1577	128.174	186.768	245.056	311.89	386.963	461.731	541.382	627.441
95.2	-314.026	-249.023	-195.312	-137.024	-86.9751	-33.8745	18.6157	74.1577	128.784	187.378	246.582	311.89	386.963	461.121	541.992	628.052
95.3	-313.416	-248.413	-195.312	-137.329	-86.9751	-33.5693	18.6157	74.1577	128.784	187.683	247.192	311.279	386.658	461.121	543.213	628.357
95.4	-314.331	-248.108	-195.312	-137.024	-86.3648	-33.2642	19.2261	73.5474	129.089	187.988	247.803	311.279	386.658	461.731	544.128	629.272
95.5	-314.941	-247.498	-195.618	-137.329	-86.9751	-33.2642	19.5312	73.2422	128.784	188.599	247.498	310.669	386.963	461.731	544.128	629.272
95.6	-316.162	-247.803	-195.618	-137.024	-86.6699	-33.5693	19.5312	73.5474	128.174	188.599	246.582	311.279	386.353	462.646	544.128	628.967
95.7	-316.467	-247.803	-195.923	-137.024	-87.2803	-34.1797	19.8364	72.6318	127.563	188.599	246.277	311.89	387.268	462.646	543.518	628.052
95.8	-316.467	-247.803	-195.923	-137.024	-86.9751	-34.4849	20.4468	72.937	127.258	187.988	245.667	312.195	386.963	463.257	542.603	626.831
95.9	-316.162	-248.413	-195.618	-137.024	-86.3648	-34.1797	19.8364	72.6318	127.258	187.988	245.667	312.195	387.878	463.562	542.297	626.221
96	-316.162	-247.803	-195.618	-137.634	-86.3648	-34.1797	19.5312	72.937	127.869	187.378	245.972	311.89	388.489	463.562	541.992	624.695
96.1	-315.552	-248.108	-195.618	-138.245	-86.3648	-34.1797	19.5312	72.6318	128.174	187.378	246.887	311.89	388.489	463.257	542.603	624.084
96.2	-315.552	-247.803	-195.618	-138.245	-86.0596	-33.8745	19.2261	72.937	128.784	187.073	247.498	311.89	388.184	462.952	542.908	622.864
96.3	-315.857	-248.108	-195.007	-138.245	-86.0596	-34.1797	19.5312	72.3267	129.395	186.462	247.803	312.195	388.184	462.952	542.908	622.864
96.4	-315.552	-247.192	-194.702	-138.245	-86.0596	-34.1797	19.5312	72.3267	128.784	186.157	248.108	313.416	388.184	462.036	542.297	622.864
96.5	-314.941	-246.277	-193.787	-138.55	-86.6699	-34.4849	19.2261	72.6318	128.479	186.157	248.718	314.026	387.878	461.426	541.992	623.169
96.6	-314.636	-245.972	-193.481	-138.245	-86.6699	-34.4849	18.6157	72.937	128.174	186.462	248.413	314.331	387.573	461.426	542.603	624.084
96.7	-314.941	-246.277	-194.092	-137.939	-86.6699	-34.4849	18.3105	73.5474	128.174	187.073	247.803	314.331	387.573	461.121	542.297	624.084
96.8	-314.636	-246.887	-194.702	-138.245	-86.3648	-34.79	18.3105	73.8525	128.174	187.378	247.803	314.331	387.878	461.121	543.213	625
96.9	-314.026	-247.803	-194.702	-138.245	-86.3648	-34.79	18.3105	74.1577	128.784	187.378	247.803	314.331	387.573	461.426	542.908	625.916
97	-313.721	-248.108	-195.007	-137.939	-86.3648	-35.0952	18.0054	73.8525	128.479	187.378	247.803	314.331	387.268	461.731	541.992	625.916
97.1	-313.416	-248.718	-195.312	-137.939	-86.9751	-35.4004	18.0054	74.1577	128.479	187.683	247.803	314.636	387.573	461.426	541.992	626.526
97.2	-313.416	-248.718	-195.312	-137.939	-86.9751	-34.79	18.0054	73.5474	128.174	187.988	248.108	315.247	388.184	461.121	542.603	626.831
97.3	-313.721	-248.413	-195.618	-138.245	-86.9751	-34.79	18.6157	73.8525	127.869	188.293	248.108	315.552	388.489	461.121	542.908	627.136
97.4	-313.416	-247.803	-195.923	-137.329	-86.3648	-34.4849	18.6157	73.5474	127.869	189.209	248.108	315.247	388.489	461.426	543.518	628.052
97.5	-313.416	-247.803	-195.618	-137.024	-86.6699	-34.1797	19.2261	73.5474	127.869	189.209	247.803	315.247	388.184	461.731	543.518	629.272
97.6	-313.721	-247.192	-195.312	-136.414	-86.3648	-34.4849	18.6157	73.8525	127.563	188.599	247.803	314.636	387.268	461.426	543.518	630.188
97.7	-313.721	-246.887	-195.007	-136.414	-86.3648	-34.79	18.6157	73.5474	127.869	187.988	247.498	314.636	386.963	459.9	543.823	630.493
97.8	-313.416	-247.192	-195.312	-136.414	-86.6699	-35.0952	18.3105	73.8525	128.174	187.683	247.192	314.941	386.963	459.595	544.434	630.798
97.9	-314.026	-247.803	-195.923	-136.719	-86.6699	-34.79	18.3105	73.8525	128.174	187.378	247.803	314.941	387.573	458.679	544.739	630.188
98	-315.247	-248.718	-196.533	-137.024	-86.9751	-33.8745	18.0054	73.8525	128.174	187.683	248.413	314.331	387.573	458.374	544.434	629.578
98.1	-315.857	-248.718	-195.923	-137.329	-86.6699	-33.8745	18.0054	73.2422	128.479	187.378	248.413	312.805	387.268	458.069	545.349	628.357
98.2	-315.552	-248.718	-195.312	-137.634	-86.6699	-33.2642	18.6157	73.2422	128.784	188.293	248.108	311.584	387.268	458.374	545.349	626.526
98.3	-314.941	-248.108	-195.007	-137.024	-86.9751	-33.5693	18.9209	73.2422	128.784	188.293	247.803	311.89	386.963	458.679	545.654	624.695
98.4	-314.636	-248.108	-194.702	-137.024	-86.3648	-33.5693	18.9209	72.937	128.174	187.683	247.803	311.89	387.573	458.984	545.044	623.474
98.5	-314.026	-248.718	-195.312	-136.414	-86.6699	-33.8745	18.9209	72.6318	127.258	187.683	248.108	312.195	387.878	459.9	544.128	624.084
98.6	-313.416	-249.329	-194.702	-136.108	-86.3648	-34.4849	18.6157	72.3267	127.258	187.988	248.718	311.584	387.268	459.29	542.908	624.084
98.7	-313.416	-249.329	-195.007	-136.719	-86.0596	-34.1797	18.3105	72.3267	127.563	187.073	248.718	310.669	386.658	458.984	541.992	624.39
98.8	-313.416	-248.718	-195.618	-137.329	-85.7544	-34.4849	18.3105	72.0215	127.258	186.462	248.413	310.669	386.353	458.374	542.297	625.61
98.9	-313.721	-248.108	-196.533	-137.024	-85.4492	-34.4849	18.6157	71.7163	127.563	185.852	248.413	310.974	386.658	457.764	542.603	626.831
99	-314.636	-247.498	-196.838	-137.634	-85.4492	-34.79	18.6157	72.0215	127.869	185.547	247.498	311.89	386.658	457.459	541.992	627.441
99.1	-315.857	-247.192	-195.923	-137.329	-85.7544	-35.0952	18.3105	72.3267	128.174	186.157	246.887	311.89	386.658	457.459	541.992	628.052
99.2	-316.467	-247.192	-195.312	-137.939	-86.0596	-34.79	18.3105	72.937	127.563	186.768	246.277	311.89	386.047	457.764	542.603	627.747
99.3	-316.162	-247.192	-195.007	-137.939	-86.3648	-34.79	18.0054	72.6318	128.174	187.378	246.582	311.584	386.353	458.374	542.908	627.441
99.4	-315.247	-246.887	-195.007	-137.939	-86.3648	-35.0952	18.6157	72.6318	127.869	188.293	246.887	310.669	386.963	459.29	543.823	628.052
99.5	-313.721	-246.887	-195.007	-137.634	-86.0596	-35.0952	18.6157	72.937	127.869	188.293	247.192	310.669	387.878	460.51	543.823	628.357
99.6	-312.805	-247.192	-194.702	-137.329	-86.6699	-34.79	18.9209	72.6318	128.174	187.988	247.498	311.279	389.709	460.51	543.518	629.578
99.7	-312.5	-246.582	-195.007	-137.329	-86.3648	-35.0952	18.6157	72.937	128.479	187.683	248.413	311.89	390.93	460.51	543.213	628.967
99.8	-312.5	-246.277	-194.702	-137.024	-86.6699	-34.79	18.6157	72.937	128.784	187.378	248.108	313.11	391.235	460.815	542.908	629.578
99.9	-312.195	-245.667	-194.397	-137.329	-86.3648	-34.79	18.3105	73.2422	129.089	187.073	247.192	314.026	390.32	459.9	542.297	628.967
100	-312.5	-245.972	-194.702	-137.939	-85.7544	-34.79	18.3105	73.2422	129.089	186.768	246.887	314.636	390.32	459.595	542.603	628.052
100.1	-312.805	-246.887	-194.397	-137.939	-85.7544	-33.8745	18.3105	73.5474	128.784	186.768	245.972	314.941	389.709	459.595	544.128	627.441
100.2	-312.805	-247.192	-194.092	-138.245	-85.4492	-33.8745	18.0054	73.8525	128.174	186.768	245.972	314.941	389.709	459.595	544.128	627.747
100.3	-312.805	-247.192	-194.397	-138.55	-85.4492	-33.2642	18.0054	73.8525	127.563	186.462	246.277	315.247	389.099	459.29	544.128	628.052
100.4	-312.5	-246.887	-193.787	-138.55	-84.8389	-33.5693	18.0054	73.5474	127.563	186.462	246.277	315.247	388.184	459.29	544.128	628.357
100.5	-312.805	-247.192	-193.481	-137.939	-85.144	-34.4849	18.9209	73.5474	127.563	187.073	245.667	315.552	388.489	459.29	545.044	627.747
100.6	-312.195	-247.498	-193.787	-137.329	-85.7544	-35.0952	19.2261	73.5474	127.869	186.462	245.667	314.941	388.489	458.984	545.654	627.747
100.7	-311.89	-247.192	-193.481	-137.634	-85.7544	-34.79	19.2261	73.8525	128.174	185.852	245.667	314.636	389.099	459.29	545.044	627.441
100.8	-311.89	-246.887	-193.787	-137.329	-86.0596	-35.0952	19.2261	73.5474	128.479	186.157	246.582	314.331	388.794	459.9	545.959	627.136
100.9	-312.195	-247.192	-193.787	-137.329	-86.3648	-34.79	18.9209	73.5474	128.479	186.462	246.277	314.026	388.489	459.9	546.57	627.136
101	-312.195	-246.887	-193.481	-137.939	-86.6699	-34.79	18.9209	73.5474	128.784	185.852	245.972	314.941	387.573	458.984	546.265	626.831
101.1	-312.5	-246.887	-193.787	-137.634	-86.6699	-34.79	18.6157	72.937	128.784	185.242	245.972	315.247	387.268	458.069	545.959	626.831
101.2	-313.11	-247.192	-194.397	-137.329	-86.6699	-35.0952	18.3105	72.6318	128.479	185.547	245.667	315.552	387.268	457.764	544.739	627.136
101.3	-313.11	-247.498	-194.397	-136.719	-86.6699	-35.0952	18.0054	72.937	128.784	185.242	245.056	314.636	387.878	457.764	544.739	625.916
101.4	-314.026	-248.718	-194.702	-136.719	-86.6699	-34.79	18.3105	73.5474	128.479	185.547	245.361	313.721	387.878	458.069	544.739	626.221
101.5	-314.636	-248.718	-194.702	-136.108	-87.2803	-34.79	18.0054	73.8525	128.479	186.157	246.277	313.416	387.573	458.679	544.128	627.747
101.6	-314.941	-249.023	-195.007	-136.414	-86.9751	-33.8745	18.0054	73.8525	128.479	187.073	246.277	313.721	387.573	458.679	544.128	628.357
101.7	-315.247	-249.023	-195.007	-136.414	-87.2803	-33.8745	18.6157	73.8525	128.174	187.683	246.582	314.026	386.963	458.679	544.739	628.967
101.8	-314.026	-248.718	-195.007	-136.414	-86.3648	-33.5693	18.0054	74.1577	128.174	187.988	245.972	314.026	387.268	458.679	545.044	628.967
101.9	-313.416	-248.108	-194.397	-137.024	-86.6699	-33.5693	18.3105	73.8525	127.869	187.988	245.361	314.331	387.573	458.069	545.654	628.052
102	-313.11	-247.803	-193.176	-136.414	-86.3648	-33.8745	18.6157	73.5474	127.563	187.683	245.056	314.636	387.878	458.374	545.654	626.526
102.1	-313.416	-247.803	-193.176	-136.719	-86.3648	-34.4849	18.6157	72.6318	128.784	187.378	245.056	314.026	387.878	458.679	544.739	625.916
102.2	-313.721	-248.108	-193.481	-135.803	-86.3648	-34.4849	18.9209	72.6318	130.005	187.378	245.667	313.721	387.573	458.374	544.739	626.221
102.3	-313.721	-247.803	-193.787	-135.498	-86.0596	-34.1797	18.3105	72.6318	130.31	187.378	247.192	313.721	387.573	458.069	545.044	627.136
102.4	-313.721	-247.498	-194.092	-136.108	-86.0596	-34.1797	18.9209	72.937	130.005	187.683	247.192	314.331	386.963	458.374	546.265	627.747
102.5	-313.416	-247.192	-194.092	-136.414	-86.0596	-34.4849	19.2261	73.5474	129.7	187.988	247.803	314.636	386.963	459.595	546.265	627.136
102.6	-313.416	-246.887	-195.007	-136.414	-85.7544	-34.4849	19.5312	73.8525	129.089	188.599	247.803	315.247	388.489	460.205	545.959	627.441
102.7	-313.721	-246.277	-194.702	-135.498	-85.7544	-34.79	19.2261	74.7681	128.479	189.209	247.192	314.941	388.489	460.51	545.349	627.441
102.8	-313.416	-246.887	-195.312	-135.193	-86.0596	-34.79	18.9209	74.7681	128.174	189.514	246.277	314.331	388.489	460.51	545.044	627.747
102.9	-313.721	-247.498	-195.312	-134.888	-86.0596	-34.79	18.9209	74.4629	128.479	187.988	245.972	313.721	388.489	460.815	544.434	628.357
103	-313.416	-248.108	-195.618	-134.888	-85.7544	-34.4849	18.0054	73.8525	128.784	186.768	245.667	313.721	387.878	460.205	544.128	629.578
103.1	-313.721	-248.413	-194.702	-135.498	-85.7544	-34.4849	18.0054	72.6318	129.089	186.157	245.972	313.721	387.573	460.205	543.213	630.188
103.2	-314.026	-248.718	-194.092	-135.803	-85.7544	-34.1797	18.3105	72.6318	129.089	185.547	246.277	312.805	387.573	459.595	543.213	630.798
103.3	-314.026	-248.413	-194.397	-137.024	-86.0596	-33.8745	18.6157	72.3267	129.395	185.852	246.582	312.195	387.268	459.595	543.518	631.104
103.4	-314.331	-247.803	-194.702	-136.719	-86.0596	-33.8745	19.5312	72.937	129.089	186.462	246.582	311.89	387.268	459.29	543.823	631.409
103.5	-314.331	-247.803	-194.702	-136.719	-85.7544	-34.79	19.8364	72.6318	129.395	187.073	245.972	311.584	387.268	459.595	543.823	631.104
103.6	-313.721	-248.108	-195.312	-136.719	-86.3648	-34.4849	20.1416	72.937	129.395	187.988	245.972	312.195	387.878	459.595	543.823	630.798
103.7	-313.11	-248.108	-195.312	-136.414	-86.0596	-34.79	20.1416	73.2422	129.7	187.988	245.056	311.89	388.489	459.9	543.213	629.883
103.8	-312.805	-247.803	-195.007	-136.108	-85.7544	-34.79	19.5312	73.2422	130.005	187.683	244.751	312.195	388.184	460.51	542.603	629.578
103.9	-312.805	-248.108	-194.702	-135.803	-85.7544	-35.0952	19.5312	73.5474	130.005	187.378	244.751	312.195	387.268	460.815	542.603	629.272
104	-313.11	-248.413	-194.092	-135.498	-85.7544	-34.4849	18.6157	73.5474	130.31	187.378	245.056	312.5	386.658	460.51	542.297	628.967
104.1	-312.805	-248.108	-194.397	-136.414	-86.0596	-33.5693	18.6157	73.2422	130.005	187.073	245.361	311.89	386.047	460.51	542.297	628.052
104.2	-313.11	-248.108	-194.397	-136.719	-86.3648	-33.2642	18.9209	72.937	129.7	187.378	245.667	311.584	386.047	460.51	542.297	628.357
104.3	-314.026	-248.413	-193.787	-136.414	-86.6699	-32.959	19.2261	72.937	129.395	187.378	246.582	311.279	386.658	460.51	541.687	628.967
104.4	-314.331	-247.803	-193.787	-136.719	-86.3648	-33.5693	18.9209	72.937	129.089	186.768	246.887	311.89	386.963	459.9	541.992	629.578
104.5	-314.331	-248.108	-193.176	-136.108	-85.7544	-34.1797	19.2261	72.937	128.784	186.768	247.498	311.89	387.878	458.984	541.382	629.883
104.6	-313.11	-248.108	-192.871	-136.108	-86.0596	-34.79	18.9209	73.5474	128.784	186.462	246.582	312.5	388.489	457.459	541.992	629.578
104.7	-312.805	-249.329	-192.871	-136.719	-86.0596	-34.4849	18.3105	73.5474	129.089	186.768	245.972	312.805	387.878	457.153	543.213	629.883
104.8	-312.805	-249.939	-192.261	-137.024	-85.7544	-34.4849	18.0054	74.1577	129.395	186.768	245.667	313.11	388.489	457.153	544.128	630.188
104.9	-312.805	-249.939	-192.261	-137.329	-85.7544	-33.8745	17.395	74.1577	129.395	186.768	245.972	313.416	387.878	457.153	544.434	630.188
105	-313.416	-250.244	-192.261	-137.329	-85.7544	-33.5693	18.3105	74.1577	129.395	186.462	246.277	314.331	387.268	457.764	544.434	629.883
105.1	-313.11	-249.329	-191.956	-137.939	-85.7544	-33.8745	18.3105	73.8525	129.395	186.768	246.582	314.636	386.963	457.764	544.128	629.578
105.2	-313.416	-249.329	-192.261	-138.245	-86.0596	-33.8745	18.9209	73.2422	128.784	186.462	247.192	314.331	386.658	458.069	544.434	628.967
105.3	-314.026	-249.023	-192.566	-138.245	-86.3648	-33.8745	19.2261	73.5474	129.395	186.157	247.498	313.721	386.658	458.374	544.434	630.188
105.4	-314.026	-249.634	-192.566	-137.634	-86.3648	-33.8745	19.5312	73.5474	128.784	185.852	248.413	313.416	387.268	458.374	545.654	629.883
105.5	-314.331	-249.939	-192.871	-137.329	-86.6699	-34.4849	19.5312	73.5474	128.784	185.547	248.413	313.11	386.963	458.069	545.654	629.272
105.6	-313.721	-250.244	-194.092	-137.329	-86.6699	-34.4849	19.2261	73.8525	128.784	185.242	248.108	312.805	386.658	458.069	545.654	628.357
105.7	-313.721	-249.939	-194.092	-137.329	-86.3648	-34.1797	18.9209	73.8525	128.479	184.937	247.498	312.5	386.047	458.069	545.349	628.052
105.8	-313.11	-249.023	-194.092	-137.634	-86.3648	-33.8745	18.6157	73.8525	128.784	184.937	247.192	312.805	386.353	457.459	546.265	627.747
105.9	-313.416	-248.413	-193.481	-137.024	-86.0596	-33.8745	18.9209	74.4629	128.174	185.547	246.887	313.11	386.047	457.459	546.875	628.357
106	-314.636	-247.803	-193.481	-137.024	-86.3648	-33.5693	18.9209	74.1577	128.784	185.852	246.887	313.11	386.353	458.374	546.875	629.883
106.1	-315.552	-247.803	-193.176	-136.719	-86.0596	-33.2642	18.6157	73.8525	128.784	185.547	245.667	313.416	386.353	458.679	546.265	630.188
106.2	-316.162	-247.803	-193.481	-136.719	-86.0596	-34.4849	18.0054	73.2422	129.395	185.852	245.361	313.11	386.047	458.374	545.654	629.578
106.3	-316.467	-247.498	-193.787	-137.024	-86.0596	-33.8745	18.0054	73.5474	128.784	186.462	245.361	313.416	386.353	458.984	545.044	628.357
106.4	-316.467	-248.108	-193.787	-136.108	-86.3648	-34.4849	18.6157	73.2422	128.784	187.073	245.667	313.721	386.658	460.205	545.349	627.747
106.5	-315.552	-248.413	-194.092	-136.108	-86.0596	-34.79	18.6157	72.937	128.174	186.768	245.667	313.721	386.658	459.9	545.959	628.357
106.6	-314.941	-248.718	-193.787	-136.108	-86.0596	-34.79	18.9209	72.937	128.174	186.462	246.277	314.331	387.268	459.9	546.57	629.272
106.7	-314.331	-248.108	-194.092	-136.414	-85.7544	-34.4849	18.9209	72.937	128.784	186.462	246.582	314.941	387.573	459.595	546.265	629.883
106.8	-314.026	-247.498	-194.702	-136.108	-85.144	-34.4849	18.6157	72.937	128.784	186.462	247.192	314.941	387.573	458.984	546.265	631.104
106.9	-313.721	-247.498	-194.092	-136.414	-85.4492	-33.8745	18.6157	72.937	129.089	186.462	247.803	314.026	387.268	458.984	546.265	632.019
107	-313.11	-247.803	-194.092	-136.414	-85.7544	-33.8745	18.9209	72.937	129.395	185.852	247.803	313.416	386.963	459.29	546.265	632.629
107.1	-313.11	-247.192	-194.092	-136.414	-86.0596	-34.1797	18.6157	73.2422	129.089	185.852	247.192	313.11	387.573	459.9	546.265	631.409
107.2	-312.805	-247.498	-193.787	-136.414	-86.0596	-34.4849	18.6157	73.5474	129.089	185.852	246.582	313.11	387.268	459.595	545.654	630.188
107.3	-312.195	-247.498	-193.481	-136.414	-86.6699	-34.4849	18.3105	73.5474	129.395	186.157	246.582	313.416	387.573	458.984	544.434	629.272
107.4	-311.279	-247.498	-193.176	-136.719	-86.6699	-35.0952	18.0054	73.5474	130.005	186.462	246.887	312.5	387.268	458.984	543.213	627.747
107.5	-310.364	-247.803	-193.481	-136.719	-86.6699	-34.4849	18.0054	72.937	130.31	186.462	247.498	312.5	387.878	459.595	542.297	626.221
107.6	-310.364	-247.192	-193.481	-136.414	-86.3648	-34.4849	18.3105	73.2422	130.31	186.768	247.498	313.416	387.878	459.9	541.687	625.305
107.7	-310.974	-247.192	-193.787	-137.024	-85.7544	-34.1797	18.6157	73.8525	130.31	187.378	247.192	314.026	387.268	459.29	541.382	625.305
107.8	-311.584	-247.192	-193.176	-137.024	-85.4492	-34.4849	18.6157	73.8525	129.7	187.683	246.887	314.331	387.878	458.679	541.077	626.526
107.9	-311.584	-247.498	-192.871	-137.024	-85.4492	-34.4849	18.6157	73.5474	129.395	187.378	247.192	314.331	389.404	458.374	541.382	627.136
108	-310.974	-247.803	-191.956	-136.108	-85.4492	-34.4849	18.9209	73.2422	129.089	187.683	247.192	313.721	390.93	458.069	542.297	627.136
108.1	-310.364	-248.108	-191.956	-136.108	-85.4492	-34.4849	18.6157	72.6318	129.089	186.768	247.498	313.11	390.93	458.679	542.908	625.61
108.2	-310.059	-248.108	-191.65	-136.108	-86.0596	-34.79	19.2261	72.937	129.395	186.462	248.108	312.805	391.235	458.679	544.128	625.61
108.3	-310.364	-247.803	-192.261	-136.414	-86.6699	-34.79	19.2261	72.937	129.395	186.157	248.718	313.11	391.235	458.679	544.128	625.305
108.4	-310.669	-247.498	-192.566	-137.024	-86.6699	-35.0952	19.5312	73.5474	129.7	185.852	248.718	313.721	390.32	458.679	543.823	625.305
108.5	-311.279	-247.192	-193.176	-137.329	-86.6699	-34.79	19.5312	73.5474	129.7	186.462	248.413	314.331	390.015	458.679	543.518	625.305
108.6	-311.279	-246.582	-192.566	-137.024	-86.0596	-34.4849	19.8364	73.8525	130.005	186.768	248.108	315.552	390.015	458.679	543.823	625.305
108.7	-311.279	-246.277	-192.566	-137.024	-85.144	-34.79	19.8364	73.8525	129.7	187.073	247.803	316.467	389.404	458.984	543.213	625.916
108.8	-311.279	-245.972	-192.261	-136.719	-85.144	-35.4004	19.8364	73.2422	130.005	187.073	247.803	315.857	388.794	459.29	542.603	626.526
108.9	-311.584	-245.972	-192.566	-136.719	-84.8389	-35.0952	19.8364	72.937	129.7	187.073	248.108	315.552	388.794	460.205	541.992	626.831
109	-311.89	-247.192	-192.261	-136.719	-85.4492	-35.0952	19.5312	72.937	129.089	186.768	247.803	314.636	388.184	459.595	541.992	626.831
109.1	-312.195	-247.803	-191.65	-137.024	-85.7544	-34.79	18.9209	72.937	129.395	186.462	248.108	313.721	387.878	458.374	542.603	626.221
109.2	-312.5	-247.498	-191.65	-137.024	-86.0596	-34.4849	18.6157	73.5474	129.7	185.852	248.413	313.416	388.184	457.153	542.908	625.916
109.3	-311.279	-247.498	-192.261	-137.024	-86.0596	-34.1797	18.6157	73.5474	129.7	186.157	247.803	314.026	388.489	457.153	542.297	625.916
109.4	-310.974	-247.192	-193.481	-137.024	-85.7544	-33.8745	18.3105	73.8525	129.395	186.768	247.192	314.331	388.794	457.764	541.382	625.916
109.5	-311.279	-246.887	-194.702	-137.024	-86.3648	-34.1797	18.6157	74.1577	129.089	187.073	246.277	314.636	389.404	459.29	541.077	625.61
109.6	-311.89	-246.887	-194.397	-136.719	-85.7544	-34.79	18.9209	74.4629	128.479	187.683	245.361	315.247	389.709	459.595	541.077	624.695
109.7	-312.5	-247.192	-194.092	-137.329	-86.0596	-34.4849	18.9209	73.8525	127.869	187.683	244.751	315.247	389.709	459.595	541.077	623.779
109.8	-312.805	-247.498	-193.787	-137.024	-86.3648	-34.79	19.2261	74.4629	127.869	187.683	245.056	315.247	389.099	459.595	542.297	623.169
109.9	-312.5	-247.498	-193.176	-137.024	-86.3648	-34.4849	19.2261	74.1577	128.784	187.683	245.667	314.941	388.489	460.205	543.823	623.474
110	-311.89	-247.803	-193.787	-137.024	-86.3648	-34.4849	19.5312	73.8525	129.7	187.073	246.277	314.331	387.573	460.51	545.654	624.084
110.1	-311.279	-248.108	-193.787	-137.024	-86.0596	-34.4849	19.2261	73.5474	130.005	187.073	246.582	313.416	387.268	460.51	545.654	625.305
110.2	-311.584	-247.498	-193.176	-136.108	-85.7544	-34.4849	18.6157	72.937	129.089	186.157	247.498	313.11	386.963	459.9	545.959	627.441
110.3	-312.195	-247.803	-192.261	-136.414	-85.4492	-34.1797	18.6157	72.6318	129.089	186.462	248.108	313.11	387.268	459.595	545.654	629.578
110.4	-312.5	-247.803	-191.65	-136.108	-85.7544	-33.8745	18.6157	72.937	128.479	187.378	248.108	313.416	387.878	458.679	545.044	630.493
110.5	-312.805	-247.498	-192.261	-136.108	-85.7544	-33.8745	18.3105	72.937	127.869	187.073	247.192	313.721	388.489	458.374	544.128	629.883
110.6	-312.5	-246.582	-192.566	-136.414	-86.3648	-33.8745	18.3105	73.5474	126.953	187.378	245.972	312.805	388.489	458.374	543.518	628.662
110.7	-313.11	-246.582	-192.871	-136.414	-86.9751	-34.4849	18.0054	73.8525	127.563	187.378	245.361	312.195	388.489	458.984	542.908	628.662
110.8	-313.11	-246.887	-192.566	-136.719	-86.3648	-34.79	17.7002	74.1577	127.869	187.378	245.667	312.5	388.794	459.9	542.908	628.662
110.9	-313.11	-247.192	-192.261	-136.108	-86.3648	-34.79	17.395	74.1577	128.174	186.768	245.361	312.195	388.794	460.815	543.213	628.662
111	-312.805	-247.803	-192.261	-135.803	-85.7544	-34.4849	17.7002	73.5474	128.784	186.768	245.972	312.5	389.709	461.426	543.518	627.441
111.1	-312.195	-247.803	-191.956	-135.803	-85.7544	-34.4849	17.7002	73.2422	128.479	186.768	246.277	312.805	390.015	461.426	543.518	627.136
111.2	-312.195	-247.803	-191.956	-135.498	-85.4492	-34.79	18.6157	72.937	128.784	187.378	246.277	313.11	389.709	461.121	543.213	626.831
111.3	-313.11	-248.108	-191.65	-136.108	-85.7544	-35.4004	19.5312	72.937	128.784	187.378	246.582	314.026	389.404	460.51	542.908	627.441
111.4	-313.11	-247.498	-191.956	-136.414	-85.7544	-35.0952	19.5312	72.937	128.784	187.378	246.887	314.941	388.184	460.815	541.992	627.136
111.5	-312.805	-247.803	-192.261	-136.719	-86.0596	-35.4004	19.5312	73.2422	129.089	187.378	246.277	315.857	388.184	461.121	541.687	626.831
111.6	-312.195	-247.192	-192.261	-136.719	-86.0596	-35.0952	19.2261	74.1577	128.479	187.073	245.667	316.467	387.878	461.426	542.297	627.441
111.7	-311.584	-247.803	-192.261	-136.719	-86.6699	-35.0952	18.9209	74.4629	128.784	186.768	245.667	316.467	388.489	460.815	542.908	628.357
111.8	-311.584	-248.108	-192.871	-136.108	-86.3648	-34.4849	18.6157	74.4629	128.784	187.073	245.667	316.162	389.404	459.29	543.518	629.272
111.9	-311.584	-248.413	-191.956	-135.803	-85.7544	-34.79	18.9209	73.8525	128.784	187.378	245.361	316.467	389.404	459.595	543.823	629.272
112	-311.584	-248.108	-191.956	-136.108	-86.3648	-34.79	18.6157	73.2422	128.784	186.768	245.667	316.162	389.709	459.9	543.823	628.967
112.1	-311.89	-248.413	-191.345	-135.803	-86.0596	-34.1797	18.3105	73.2422	129.089	187.073	245.972	315.552	388.794	460.205	544.434	628.967
112.2	-311.89	-249.329	-191.04	-136.414	-86.3648	-33.8745	19.2261	72.937	128.784	187.073	246.277	314.941	388.794	460.205	545.044	628.967
112.3	-311.584	-249.634	-190.735	-136.414	-86.6699	-33.8745	18.9209	72.937	128.784	186.768	246.277	314.941	388.489	459.9	545.349	629.272
112.4	-311.584	-249.329	-190.735	-136.414	-86.6699	-34.79	18.9209	72.6318	128.784	187.073	246.582	314.941	388.489	460.51	545.959	628.967
112.5	-310.974	-249.023	-190.735	-136.414	-85.7544	-34.79	18.9209	73.2422	128.784	186.768	246.582	314.026	388.184	462.036	545.349	629.272
112.6	-311.279	-247.803	-190.735	-136.414	-84.8389	-34.79	18.9209	73.2422	128.479	186.768	246.277	313.416	389.099	461.426	545.044	628.967
112.7	-311.279	-247.192	-191.04	-136.414	-85.144	-34.4849	18.0054	73.5474	129.395	186.768	245.972	313.416	390.015	460.815	545.044	628.662
112.8	-310.669	-247.192	-191.65	-136.414	-84.8389	-34.4849	18.6157	73.2422	129.7	186.462	245.667	313.11	389.709	459.595	544.739	628.662
112.9	-309.753	-247.498	-191.956	-137.024	-85.7544	-34.1797	18.9209	72.937	129.7	186.768	245.361	313.721	389.099	458.374	545.044	628.357
113	-308.838	-248.108	-192.261	-137.329	-85.7544	-34.4849	19.5312	72.6318	130.31	186.462	245.667	314.941	388.794	457.764	545.654	628.052
113.1	-307.922	-248.413	-193.176	-136.719	-85.144	-34.4849	19.5312	72.6318	129.7	186.462	246.277	315.857	388.794	458.069	546.875	628.052
113.2	-308.228	-247.803	-193.176	-136.719	-84.8389	-34.79	19.5312	72.6318	129.395	186.768	247.498	316.162	388.794	458.679	547.485	627.747
113.3	-308.533	-247.498	-193.787	-136.108	-85.144	-34.4849	19.2261	73.2422	129.395	186.768	248.108	315.857	389.709	459.595	548.401	627.441
113.4	-308.533	-247.498	-194.702	-136.414	-85.144	-35.0952	19.2261	73.5474	129.089	186.462	248.108	315.552	390.015	460.205	549.316	627.136
113.5	-308.838	-247.498	-195.312	-136.414	-85.4492	-34.79	18.9209	73.5474	129.7	186.157	248.108	314.941	390.015	460.205	549.927	626.831
113.6	-308.838	-247.498	-195.618	-136.108	-85.144	-35.0952	18.6157	73.5474	129.7	186.157	247.192	314.331	390.015	460.815	549.316	627.747
113.7	-308.838	-247.498	-195.923	-135.498	-85.4492	-35.0952	18.6157	73.2422	129.7	186.157	246.582	314.026	390.32	461.426	548.096	628.662
113.8	-309.143	-248.108	-195.007	-135.498	-85.7544	-34.4849	18.3105	73.8525	130.31	186.157	246.582	313.721	389.709	461.731	546.875	629.883
113.9	-308.533	-248.108	-193.787	-135.498	-86.3648	-34.1797	18.3105	73.8525	130.615	186.768	246.582	313.11	389.404	461.426	545.959	630.798
114	-307.922	-247.803	-192.566	-135.803	-86.3648	-34.4849	18.6157	74.1577	130.615	187.073	246.277	313.416	389.099	460.51	545.959	630.798
114.1	-307.312	-248.108	-191.956	-136.108	-86.6699	-34.79	18.9209	73.8525	130.615	187.683	245.972	313.416	388.794	460.51	546.875	629.883
114.2	-307.312	-249.023	-191.345	-137.024	-86.6699	-35.0952	18.6157	73.5474	129.395	187.378	245.972	313.721	388.489	461.426	547.791	629.272
114.3	-307.922	-249.329	-191.345	-136.719	-86.3648	-35.0952	18.9209	73.5474	128.784	187.683	246.582	313.11	387.878	462.646	547.791	628.052
114.4	-308.533	-249.023	-191.65	-136.719	-86.0596	-35.4004	18.6157	73.5474	129.089	187.683	247.192	312.5	387.573	462.646	548.401	626.831
114.5	-308.533	-248.413	-191.345	-136.414	-86.0596	-35.4004	18.6157	73.5474	128.479	187.683	247.803	312.805	387.268	462.036	548.096	625.916
114.6	-308.533	-247.803	-191.65	-136.108	-86.0596	-35.4004	18.9209	73.5474	128.479	188.293	247.192	313.721	387.268	461.426	548.706	625
114.7	-309.448	-247.498	-191.04	-136.414	-86.0596	-34.79	19.2261	73.2422	128.479	187.988	247.803	314.636	387.573	461.121	548.706	625
114.8	-310.364	-247.192	-191.345	-136.108	-86.6699	-34.79	18.9209	72.937	127.869	188.599	248.108	315.552	387.878	462.036	549.316	625
114.9	-310.669	-246.887	-191.04	-137.024	-86.6699	-34.1797	18.9209	73.5474	127.258	188.293	247.803	315.552	387.573	462.646	549.927	625.61
115	-310.974	-246.277	-191.956	-136.719	-85.7544	-33.2642	18.9209	73.2422	127.869	188.904	247.803	315.857	387.573	462.646	550.232	626.526
115.1	-311.584	-246.277	-192.261	-136.719	-85.7544	-33.5693	19.5312	73.5474	128.174	188.293	247.498	315.552	387.573	461.731	549.622	626.526
115.2	-311.89	-245.972	-192.566	-136.719	-85.7544	-34.1797	19.2261	73.8525	128.174	188.599	247.498	315.247	388.489	460.815	548.706	626.526
115.3	-311.89	-246.582	-193.176	-136.108	-86.0596	-34.4849	19.2261	72.937	128.784	187.988	246.887	315.247	389.099	460.815	547.485	626.831
115.4	-311.279	-246.582	-193.176	-136.414	-85.7544	-34.4849	19.2261	72.937	128.784	187.683	246.277	314.636	389.709	461.121	546.57	627.747
115.5	-310.669	-245.972	-193.481	-136.719	-85.4492	-34.4849	18.9209	72.937	128.784	187.683	246.277	314.331	390.625	461.731	545.654	628.662
115.6	-310.669	-245.972	-193.176	-137.024	-85.7544	-34.1797	18.3105	73.2422	128.784	187.378	246.277	313.721	390.93	461.731	545.654	628.662
115.7	-310.669	-245.667	-193.481	-137.329	-86.0596	-34.1797	17.395	73.8525	128.174	187.073	245.972	313.721	390.625	462.341	545.349	628.357
115.8	-310.669	-246.277	-193.176	-137.024	-86.0596	-34.4849	17.7002	73.8525	127.258	187.073	245.667	313.721	390.015	462.036	545.654	627.441
115.9	-310.364	-246.582	-192.261	-137.024	-86.0596	-34.4849	18.0054	72.937	127.563	186.768	246.582	313.721	389.404	461.121	545.959	627.136
116	-310.669	-246.887	-191.65	-136.108	-85.7544	-33.8745	18.3105	72.6318	127.869	186.462	246.582	314.026	389.404	460.205	546.875	627.441
116.1	-310.974	-246.887	-191.65	-135.803	-85.7544	-33.2642	18.6157	73.2422	127.869	186.768	246.277	314.331	389.709	460.205	547.485	628.052
116.2	-311.89	-246.582	-191.956	-135.803	-85.7544	-34.1797	18.3105	73.5474	128.174	187.073	246.277	314.636	390.32	460.205	547.18	629.578
116.3	-311.279	-246.582	-191.956	-135.803	-86.3648	-33.8745	18.6157	73.8525	127.563	187.378	245.972	315.552	390.015	460.815	546.875	629.883
116.4	-311.279	-246.582	-191.956	-136.108	-85.7544	-34.1797	18.6157	73.5474	127.869	187.073	246.277	315.552	389.404	461.121	546.265	629.883
116.5	-311.279	-246.277	-192.261	-136.108	-85.7544	-34.79	18.6157	73.2422	128.784	187.378	246.582	315.857	388.794	461.121	545.959	629.578
116.6	-310.974	-246.582	-191.956	-136.108	-85.4492	-35.0952	18.9209	73.2422	129.089	187.378	246.887	315.247	388.489	461.121	545.044	628.967
116.7	-310.974	-246.277	-191.65	-136.414	-85.4492	-34.4849	18.9209	73.5474	128.784	187.073	247.192	315.552	388.184	461.121	545.349	628.052
116.8	-310.669	-246.887	-191.65	-136.719	-85.7544	-34.1797	18.9209	72.937	128.479	186.462	247.498	315.247	387.878	460.815	545.654	627.136
116.9	-310.669	-247.192	-191.956	-136.719	-85.4492	-33.8745	18.9209	72.937	128.174	185.852	247.498	315.552	388.184	460.205	546.265	626.831
117	-310.669	-247.803	-192.566	-136.414	-84.8389	-33.8745	18.6157	72.3267	128.479	185.547	248.108	315.857	387.878	459.29	546.265	626.526
117.1	-310.669	-247.803	-192.871	-136.414	-85.144	-33.8745	18.9209	72.3267	128.479	185.547	247.498	316.162	388.489	458.984	545.959	626.831
117.2	-310.669	-247.498	-193.481	-135.803	-85.4492	-34.1797	18.6157	72.6318	128.479	186.157	247.192	316.467	388.794	458.984	545.044	626.831
117.3	-310.364	-247.192	-193.481	-135.803	-86.0596	-34.1797	18.9209	73.2422	128.784	186.462	246.887	316.772	389.099	459.9	544.739	626.526
117.4	-310.364	-246.582	-193.481	-136.108	-85.4492	-34.1797	18.9209	73.5474	128.174	187.073	246.277	316.772	388.489	460.205	544.434	627.136
117.5	-310.669	-245.667	-193.176	-137.024	-86.0596	-34.4849	18.9209	73.8525	128.784	187.073	246.277	316.467	387.878	460.51	544.739	627.136
117.6	-310.974	-245.667	-193.176	-137.329	-85.7544	-34.79	18.6157	73.2422	128.174	187.073	246.277	316.467	387.573	460.815	545.044	627.441
117.7	-311.584	-245.056	-192.871	-136.719	-86.0596	-35.0952	18.6157	73.8525	127.869	186.768	246.582	316.162	387.268	460.51	545.654	626.831
117.8	-311.89	-245.056	-192.871	-136.719	-86.0596	-35.0952	18.6157	73.8525	128.174	187.378	247.498	316.467	387.878	459.595	546.265	626.831
117.9	-311.89	-245.667	-192.261	-136.414	-86.3648	-34.4849	18.3105	74.1577	128.784	186.768	248.413	316.162	387.573	459.29	546.265	627.441
118	-311.89	-245.972	-191.956	-136.108	-86.3648	-34.1797	18.9209	73.8525	129.089	187.378	248.413	314.941	387.878	459.595	545.654	627.747
118.1	-311.584	-247.192	-191.65	-136.108	-85.7544	-34.4849	18.9209	73.5474	129.395	186.768	248.413	314.636	387.878	460.205	545.044	627.136
118.2	-310.364	-247.498	-191.65	-136.414	-85.7544	-34.4849	18.6157	73.2422	129.7	187.378	248.108	313.721	387.573	461.121	544.434	626.526
118.3	-309.753	-247.498	-191.956	-136.414	-85.7544	-35.0952	18.9209	73.2422	129.7	187.073	247.803	313.416	386.658	461.426	543.823	626.831
118.4	-309.753	-247.803	-192.261	-137.024	-85.4492	-34.4849	19.2261	73.8525	129.089	187.683	247.803	313.416	386.353	461.426	543.823	628.052
118.5	-309.753	-247.803	-192.261	-137.024	-85.144	-34.1797	18.6157	74.1577	129.089	187.073	247.498	313.416	386.658	461.121	544.434	629.272
118.6	-310.059	-247.803	-192.871	-136.719	-85.4492	-33.8745	18.6157	74.4629	128.784	186.768	246.582	313.721	386.658	460.815	544.739	629.883
118.7	-310.974	-247.498	-192.566	-137.329	-85.144	-34.4849	18.6157	74.4629	129.089	186.768	246.582	314.026	386.658	460.205	544.739	629.883
118.8	-311.89	-247.803	-192.871	-137.329	-85.4492	-34.79	18.6157	73.8525	129.089	186.768	246.582	314.026	386.658	460.205	545.349	629.272
118.9	-312.195	-248.108	-193.176	-136.719	-85.144	-34.79	18.9209	73.8525	129.089	187.073	247.192	313.721	386.353	460.205	546.57	628.357
119	-311.89	-248.108	-192.871	-136.719	-85.144	-34.79	19.2261	73.5474	129.7	187.378	247.803	313.416	386.963	459.9	547.791	629.272
119.1	-311.584	-248.108	-192.871	-137.329	-85.4492	-34.79	18.9209	72.937	129.7	187.683	247.498	313.721	387.878	459.29	548.706	630.188
119.2	-310.669	-248.108	-192.871	-137.329	-85.4492	-34.4849	18.9209	72.3267	129.7	187.988	246.582	314.331	388.794	458.374	549.011	630.493
119.3	-310.059	-248.108	-193.176	-137.024	-86.0596	-34.79	18.9209	72.937	129.089	187.378	246.887	315.247	388.794	458.069	547.791	629.883
119.4	-309.753	-247.192	-192.871	-137.329	-86.6699	-34.4849	18.9209	72.937	128.784	187.683	246.887	315.247	388.489	458.679	546.875	628.967
119.5	-309.143	-246.887	-192.871	-136.719	-86.3648	-33.8745	18.9209	73.2422	128.479	187.683	247.192	314.636	387.268	459.9	545.654	628.052
119.6	-308.838	-245.972	-193.176	-136.414	-86.3648	-33.8745	18.9209	73.8525	128.479	186.768	246.582	313.416	386.963	460.205	545.349	628.052
119.7	-308.533	-245.667	-193.176	-136.719	-86.6699	-33.8745	18.9209	73.8525	129.089	186.462	246.277	312.5	386.658	459.9	544.434	628.357
119.8	-308.533	-246.277	-193.176	-137.024	-86.0596	-33.5693	19.2261	74.1577	129.7	186.462	246.277	312.5	385.742	459.595	543.823	628.357
119.9	-308.838	-246.277	-192.871	-137.329	-86.0596	-33.5693	19.5312	73.5474	130.005	186.768	246.887	313.11	386.353	459.595	544.434	628.357
120	-309.143	-246.887	-193.176	-137.329	-86.3648	-33.5693	19.5312	72.937	129.7	187.683	246.582	314.331	386.353	460.205	544.128	628.662
120.1	-309.753	-248.108	-193.176	-137.329	-86.3648	-33.8745	19.2261	73.5474	129.089	188.599	246.887	314.941	386.658	460.51	545.349	629.272
120.2	-310.059	-248.108	-193.176	-137.939	-86.3648	-34.1797	18.9209	73.5474	129.089	188.599	247.498	316.162	386.353	460.205	545.349	631.104
120.3	-310.669	-247.498	-192.871	-137.634	-86.0596	-34.4849	18.9209	74.1577	128.174	187.988	247.192	316.772	386.047	460.51	545.959	632.629
120.4	-310.669	-247.192	-193.481	-137.329	-86.0596	-34.79	18.9209	74.4629	128.174	187.683	247.192	316.162	386.047	459.9	545.959	632.935
120.5	-311.279	-246.887	-192.871	-137.329	-85.7544	-34.79	19.2261	74.1577	127.869	187.378	247.192	316.467	386.658	460.205	545.654	633.545
120.6	-310.364	-247.192	-192.566	-137.329	-84.8389	-35.0952	18.9209	73.8525	127.869	186.768	247.192	315.552	386.658	459.9	545.044	633.545
120.7	-309.448	-247.192	-192.566	-137.329	-85.144	-34.4849	18.9209	73.5474	127.869	186.462	247.803	314.941	387.268	459.9	544.128	633.85
120.8	-308.838	-247.498	-192.566	-137.024	-84.8389	-34.79	18.9209	72.937	128.174	186.462	246.887	314.331	387.268	459.9	543.823	634.155
120.9	-308.533	-248.108	-192.566	-137.024	-84.8389	-34.4849	19.2261	72.6318	128.479	186.462	246.582	314.331	386.963	459.9	543.213	633.545
121	-309.143	-247.498	-192.871	-136.719	-85.144	-34.1797	19.2261	72.6318	128.479	186.462	246.582	314.331	385.742	459.595	542.908	632.324
121.1	-309.448	-246.887	-192.871	-136.719	-85.144	-34.79	19.5312	72.6318	128.479	187.378	246.277	314.331	384.827	458.679	542.603	631.104
121.2	-309.753	-246.887	-192.871	-137.024	-86.0596	-35.0952	19.5312	72.937	128.479	187.378	245.667	313.721	385.132	458.069	542.908	629.578
121.3	-309.448	-247.192	-192.566	-137.024	-86.0596	-35.0952	19.8364	73.2422	128.479	187.378	245.667	313.416	385.132	457.459	543.213	629.272
121.4	-309.448	-247.192	-192.261	-137.329	-86.0596	-34.79	19.5312	73.2422	128.174	187.683	246.277	313.416	385.742	457.153	543.823	628.662
121.5	-309.448	-246.887	-191.956	-137.329	-85.4492	-34.79	19.2261	74.1577	128.479	187.988	246.277	313.721	385.742	457.764	543.823	628.052
121.6	-308.533	-247.192	-191.65	-137.329	-85.4492	-34.79	19.2261	73.5474	129.395	187.988	246.582	313.721	386.047	458.679	544.434	628.052
121.7	-308.228	-247.498	-191.65	-137.939	-85.4492	-34.1797	19.2261	73.2422	129.7	188.599	246.582	313.721	386.353	459.595	544.739	628.357
121.8	-307.922	-246.887	-191.65	-137.329	-85.144	-34.1797	19.2261	73.2422	130.005	188.599	246.582	313.416	386.963	460.205	544.739	628.662
121.9	-307.922	-247.192	-191.65	-137.024	-86.0596	-34.1797	19.5312	72.937	130.005	188.599	246.582	313.721	387.268	461.426	544.739	629.272
122	-308.533	-247.803	-191.345	-137.024	-86.0596	-34.1797	19.8364	73.2422	129.7	188.293	246.277	314.331	387.573	462.341	545.349	629.883
122.1	-309.753	-247.498	-191.65	-137.024	-86.3648	-34.4849	19.5312	73.5474	128.784	188.293	246.277	314.331	387.573	462.646	545.349	629.883
122.2	-309.753	-247.192	-192.261	-137.634	-86.3648	-35.4004	18.9209	73.8525	128.174	187.988	246.277	314.636	387.878	462.952	544.739	630.188
122.3	-309.448	-247.192	-193.481	-137.939	-86.3648	-35.0952	18.0054	74.1577	127.869	187.988	245.972	314.636	387.878	462.646	544.434	629.883
122.4	-309.143	-246.887	-193.176	-137.329	-85.7544	-34.79	17.395	73.8525	128.174	188.599	245.667	314.941	387.573	462.036	544.434	629.883
122.5	-309.143	-246.277	-193.176	-137.329	-85.4492	-34.4849	17.395	73.8525	128.784	188.599	246.277	314.331	387.878	461.731	545.044	629.578
122.6	-309.143	-245.972	-192.566	-137.024	-86.0596	-33.8745	18.3105	73.5474	129.395	188.904	246.887	313.721	388.489	461.731	545.349	629.578
122.7	-309.753	-246.277	-192.871	-137.634	-85.7544	-33.8745	18.6157	73.8525	129.7	188.904	247.498	313.416	389.099	461.426	545.044	629.272
122.8	-310.364	-246.582	-192.871	-137.634	-85.4492	-34.1797	18.9209	73.5474	129.7	188.904	247.498	313.721	389.404	461.121	544.739	629.272
122.9	-310.669	-246.887	-193.176	-137.634	-85.4492	-34.1797	19.2261	72.937	129.7	188.599	246.887	313.416	389.099	461.426	545.044	628.662
123	-310.669	-247.192	-192.871	-137.329	-85.7544	-34.1797	18.6157	72.937	129.7	188.293	246.277	313.11	388.794	462.646	545.654	628.052
123.1	-310.669	-247.498	-193.176	-137.024	-85.7544	-33.8745	19.2261	72.937	129.395	187.988	245.972	313.416	388.489	462.952	545.959	627.441
123.2	-310.364	-247.498	-193.176	-136.719	-85.4492	-35.0952	19.2261	72.937	129.395	188.293	245.972	313.721	388.794	463.562	546.57	627.747
123.3	-310.059	-247.192	-192.261	-136.414	-85.144	-35.0952	18.9209	72.937	129.7	188.293	246.582	313.721	388.184	462.952	545.654	628.357
123.4	-309.753	-247.192	-191.956	-136.414	-85.144	-34.79	18.9209	72.6318	129.395	188.293	246.887	314.026	388.489	462.036	545.044	628.967
123.5	-310.059	-247.192	-191.345	-136.108	-84.5337	-34.4849	18.3105	72.937	129.7	187.683	246.887	313.416	388.184	461.731	545.349	629.883
123.6	-310.364	-246.887	-191.345	-136.414	-84.8389	-34.1797	17.7002	72.937	130.005	187.683	247.192	312.5	388.184	460.815	545.654	630.188
123.7	-310.364	-245.667	-190.43	-137.024	-84.8389	-34.1797	17.7002	72.937	130.005	187.683	247.192	312.5	388.489	459.595	545.959	629.578
123.8	-310.974	-245.972	-190.735	-136.719	-84.8389	-34.1797	18.6157	73.5474	130.615	187.988	247.803	311.89	388.184	458.679	546.265	628.357
123.9	-311.279	-245.972	-191.04	-136.719	-85.144	-34.4849	19.2261	74.1577	130.005	187.988	247.192	311.279	388.184	458.984	546.875	627.747
124	-310.974	-245.972	-191.345	-136.108	-84.8389	-34.1797	19.2261	74.1577	129.089	187.378	246.887	310.669	388.184	459.595	547.18	628.357
124.1	-311.279	-245.972	-192.261	-136.414	-85.4492	-34.4849	18.9209	74.1577	129.089	186.768	245.972	311.279	388.184	461.121	546.265	629.883
124.2	-310.974	-246.277	-192.871	-137.024	-85.7544	-35.0952	19.2261	74.7681	128.784	186.157	245.972	311.279	388.489	461.731	545.654	632.324
124.3	-310.669	-246.887	-192.566	-137.024	-85.4492	-34.79	18.9209	74.7681	128.174	185.852	246.277	312.195	388.184	462.341	545.349	633.545
124.4	-310.364	-246.582	-192.261	-137.024	-85.4492	-35.0952	18.6157	74.4629	128.174	186.768	246.582	313.11	387.878	462.341	544.739	634.46
124.5	-310.974	-246.277	-191.956	-137.329	-85.144	-35.0952	18.6157	73.8525	128.784	187.683	247.192	313.11	387.878	461.426	544.434	634.766
124.6	-311.279	-246.277	-191.65	-137.634	-84.8389	-35.0952	18.3105	73.2422	128.174	187.988	247.192	313.11	388.794	461.426	545.044	635.071
124.7	-311.279	-245.972	-191.65	-137.939	-84.8389	-35.0952	18.0054	73.2422	128.784	188.293	247.192	313.11	389.404	461.426	545.349	635.071
124.8	-311.584	-246.277	-191.04	-137.939	-85.144	-35.4004	18.6157	72.937	129.089	188.599	246.582	313.11	389.709	461.426	545.959	634.46
124.9	-311.279	-246.887	-191.04	-137.939	-85.7544	-34.79	18.3105	72.937	129.395	188.293	246.277	313.721	389.404	462.341	545.654	633.85
125	-310.974	-247.192	-191.04	-137.634	-86.0596	-34.4849	18.6157	72.937	129.395	187.988	245.361	313.416	389.099	462.341	545.959	632.629
125.1	-310.059	-246.277	-190.735	-136.719	-86.0596	-35.0952	18.9209	72.937	128.784	188.293	244.751	314.331	389.099	462.341	545.959	632.019
125.2	-309.448	-245.667	-190.735	-136.108	-86.3648	-34.79	18.6157	72.6318	128.479	188.599	245.361	314.331	389.404	462.646	545.959	631.714
125.3	-310.059	-245.361	-191.345	-136.108	-86.0596	-35.4004	18.6157	72.937	128.174	188.599	245.667	314.331	389.709	463.562	545.959	632.324
125.4	-310.059	-245.361	-191.65	-136.719	-85.7544	-35.0952	18.9209	72.937	128.784	188.293	246.277	314.331	389.709	464.478	545.349	632.324
125.5	-310.364	-245.972	-191.956	-137.329	-85.4492	-34.4849	19.2261	72.6318	129.089	187.378	246.582	313.721	389.404	465.088	545.349	632.935
125.6	-310.059	-246.277	-191.956	-137.634	-85.144	-34.4849	19.5312	72.937	128.784	186.768	247.192	313.11	389.099	466.003	545.654	632.324
125.7	-310.059	-246.887	-192.261	-137.634	-84.8389	-34.79	19.2261	72.937	128.784	186.462	247.192	312.5	389.099	465.698	545.349	631.104
125.8	-310.364	-246.582	-192.261	-137.939	-84.8389	-34.79	19.2261	72.937	128.784	186.462	247.498	311.89	390.015	465.393	544.739	630.798
125.9	-311.279	-245.972	-191.956	-137.939	-84.8389	-34.79	18.6157	72.937	128.784	186.768	247.192	312.195	390.32	465.698	545.044	630.798
126	-312.195	-245.667	-191.345	-137.939	-85.7544	-35.0952	18.0054	72.937	128.784	187.378	246.277	312.805	390.32	466.003	545.349	631.104
126.1	-312.5	-245.667	-191.345	-138.55	-86.0596	-35.0952	17.7002	72.6318	128.784	187.988	245.972	313.721	390.32	465.393	546.265	630.798
126.2	-312.805	-245.972	-191.04	-138.245	-86.0596	-35.0952	18.3105	72.937	128.174	188.904	245.361	314.026	390.32	464.478	546.875	630.798
126.3	-312.805	-246.277	-190.735	-138.55	-86.3648	-34.79	18.6157	72.6318	128.174	189.209	245.667	314.331	390.93	463.562	547.485	631.104
126.4	-312.805	-245.972	-191.04	-138.55	-86.3648	-34.4849	18.0054	72.3267	128.174	188.904	245.361	314.331	390.93	462.952	548.096	631.104
126.5	-312.5	-245.361	-191.65	-137.939	-85.7544	-34.79	18.9209	72.6318	128.479	188.293	245.972	313.416	390.32	462.036	549.011	631.104
126.6	-312.195	-245.056	-191.65	-138.245	-85.144	-34.79	19.2261	72.3267	128.784	187.988	245.361	313.11	389.709	462.036	548.401	631.409
126.7	-311.584	-245.667	-191.345	-138.245	-84.8389	-34.79	18.9209	72.6318	128.784	187.073	245.056	312.805	389.709	461.426	548.096	631.409
126.8	-310.974	-246.277	-191.65	-138.245	-84.5337	-33.8745	18.6157	72.3267	128.479	186.768	245.972	312.5	389.099	461.426	547.485	632.019
126.9	-310.974	-246.887	-191.65	-137.634	-84.5337	-33.8745	18.6157	72.3267	128.174	187.378	247.192	312.5	389.404	462.341	546.875	631.714
127	-310.669	-247.498	-192.261	-137.329	-84.8389	-34.1797	18.6157	72.937	128.784	187.683	247.498	311.89	389.709	463.562	545.959	631.714
127.1	-309.753	-247.192	-191.65	-137.024	-84.5337	-33.8745	19.2261	73.2422	128.784	187.988	247.192	312.5	389.709	464.783	545.349	631.409
127.2	-309.143	-246.887	-191.04	-137.024	-84.2285	-34.4849	19.2261	73.5474	129.089	187.988	246.887	313.416	390.32	465.088	545.044	631.409
127.3	-307.922	-246.582	-190.43	-137.024	-84.2285	-34.79	18.9209	73.5474	129.395	188.599	246.887	313.416	389.709	463.867	544.434	630.493
127.4	-307.617	-246.277	-190.125	-137.024	-84.5337	-35.0952	18.6157	73.2422	129.7	187.988	246.582	313.416	390.015	462.646	544.434	630.493
127.5	-308.228	-245.972	-190.125	-137.024	-85.144	-35.0952	17.7002	72.937	130.005	188.293	246.582	312.805	389.709	462.341	545.349	630.188
127.6	-308.533	-245.667	-191.04	-136.414	-85.144	-35.0952	17.7002	73.5474	129.7	187.683	246.582	312.5	389.099	461.426	545.959	629.578
127.7	-309.753	-246.277	-191.04	-136.414	-86.0596	-35.0952	18.3105	73.2422	129.089	187.073	246.887	312.195	389.099	460.815	547.18	629.883
127.8	-310.059	-246.277	-191.345	-136.414	-85.4492	-34.79	18.9209	73.5474	129.395	186.462	246.277	311.89	388.794	460.51	548.706	629.272
127.9	-309.753	-246.277	-191.345	-136.414	-85.4492	-34.4849	19.2261	72.937	129.7	187.073	245.667	312.195	388.794	460.51	549.622	628.967
128	-310.059	-245.667	-190.735	-136.719	-85.4492	-35.0952	18.6157	72.3267	129.7	187.378	245.667	312.5	388.489	459.9	549.316	628.967
128.1	-310.364	-245.667	-191.04	-136.719	-85.7544	-35.4004	18.6157	72.0215	129.7	187.683	245.361	312.5	388.794	459.9	548.401	628.967
128.2	-310.364	-245.667	-190.735	-136.414	-86.0596	-35.7056	18.3105	72.6318	129.395	187.683	245.056	311.89	389.099	459.9	549.011	628.967
128.3	-310.974	-245.361	-190.735	-136.108	-86.0596	-35.4004	18.6157	72.937	129.395	187.988	245.361	312.195	389.404	460.205	549.011	629.883
128.4	-310.974	-245.667	-191.04	-136.108	-85.7544	-35.0952	18.9209	73.2422	129.089	187.378	245.667	313.11	389.404	460.205	548.706	630.493
128.5	-311.584	-245.361	-191.345	-135.803	-85.7544	-34.4849	18.9209	72.937	129.089	187.073	245.667	313.11	389.709	460.815	547.18	630.188
128.6	-311.279	-245.361	-191.04	-135.498	-85.7544	-34.1797	18.9209	72.6318	129.089	186.462	245.667	313.721	390.015	461.121	546.57	630.493
128.7	-310.669	-244.751	-191.345	-135.193	-86.3648	-34.1797	19.2261	72.6318	128.784	186.157	245.972	314.331	389.404	462.036	545.044	629.883
128.8	-310.364	-244.446	-191.345	-135.498	-86.3648	-34.79	19.2261	72.6318	128.174	186.768	246.887	314.636	389.404	462.952	544.128	628.967
128.9	-309.448	-244.751	-191.65	-135.803	-86.3648	-34.79	19.2261	72.937	128.174	186.768	247.192	315.552	387.878	462.952	543.213	628.357
129	-308.838	-245.361	-191.04	-136.108	-86.0596	-35.0952	18.9209	73.2422	128.174	187.073	246.887	315.247	387.878	462.952	543.213	628.967
129.1	-309.448	-245.972	-191.345	-136.414	-86.0596	-34.79	18.9209	73.8525	128.174	187.683	247.192	314.941	388.489	462.341	543.823	630.493
129.2	-309.448	-246.277	-191.956	-137.024	-85.7544	-34.4849	18.9209	74.1577	128.174	188.599	247.192	314.331	389.099	462.036	545.044	631.409
129.3	-309.753	-246.277	-192.566	-136.414	-85.7544	-34.4849	18.3105	73.8525	128.174	188.904	246.582	314.026	389.404	462.036	546.265	632.324
129.4	-310.059	-246.582	-193.176	-137.329	-85.4492	-34.4849	18.0054	73.2422	128.479	188.599	246.582	314.331	389.099	462.341	546.57	632.019
129.5	-310.669	-246.582	-192.871	-137.634	-85.4492	-34.1797	18.0054	73.2422	128.784	188.293	246.277	314.331	388.794	462.952	547.18	631.714
129.6	-310.059	-246.277	-192.871	-137.939	-85.4492	-33.8745	18.0054	73.2422	129.089	188.293	245.972	314.331	388.184	463.562	547.485	631.104
129.7	-310.059	-246.887	-192.261	-137.634	-86.3648	-33.8745	18.9209	72.937	129.395	187.988	245.667	314.636	387.878	463.867	547.485	630.493
129.8	-310.669	-246.582	-192.871	-137.329	-86.0596	-34.1797	18.6157	72.937	129.395	187.683	245.056	314.331	387.878	464.172	546.57	630.798
129.9	-310.974	-246.887	-192.566	-137.024	-85.7544	-34.4849	18.6157	73.2422	129.089	187.988	244.751	314.941	388.184	464.478	545.959	631.104
130	-310.974	-246.887	-192.261	-136.414	-85.4492	-34.79	18.6157	73.5474	129.089	187.988	245.056	315.552	388.489	463.562	545.959	630.188
130.1	-311.279	-247.498	-191.956	-136.719	-85.144	-34.79	18.3105	73.8525	128.784	187.988	245.667	316.162	388.184	463.257	546.265	629.883
130.2	-311.279	-247.803	-192.261	-136.414	-84.5337	-34.1797	18.3105	74.4629	128.479	188.293	245.667	315.857	387.878	462.952	546.57	630.493
130.3	-310.364	-247.803	-192.871	-137.024	-84.5337	-33.8745	18.3105	74.1577	128.174	187.988	245.972	315.552	388.184	462.646	547.18	631.409
130.4	-309.448	-247.192	-192.871	-137.024	-84.8389	-33.8745	18.0054	73.8525	128.479	187.988	245.667	315.552	388.184	463.562	546.265	632.019
130.5	-308.838	-247.192	-192.871	-137.634	-85.144	-33.8745	17.7002	73.5474	128.784	187.378	245.972	314.941	388.794	463.867	545.654	632.019
130.6	-308.228	-246.277	-192.261	-137.634	-85.144	-34.1797	18.3105	73.2422	129.089	186.768	246.582	314.331	388.794	464.478	545.349	631.409
130.7	-308.838	-245.972	-191.345	-137.634	-85.144	-34.1797	18.6157	72.937	128.784	186.768	246.887	313.11	389.099	464.783	545.349	630.493
130.8	-308.838	-246.582	-191.65	-136.719	-84.8389	-34.79	18.6157	72.6318	128.174	187.378	246.887	312.805	388.489	465.698	546.265	630.188
130.9	-309.448	-247.498	-191.65	-136.719	-85.4492	-34.79	18.6157	72.937	127.563	188.293	247.192	313.11	388.184	465.393	547.791	629.578
131	-310.059	-247.803	-192.566	-136.108	-84.8389	-35.0952	18.9209	72.6318	126.953	187.988	247.498	314.026	388.489	465.393	549.011	629.578
131.1	-310.364	-248.108	-192.261	-137.024	-84.8389	-35.4004	18.9209	73.2422	127.258	187.378	248.108	314.636	388.489	465.393	549.011	630.798
131.2	-310.974	-247.192	-193.176	-137.024	-85.144	-35.7056	19.2261	72.937	127.563	187.073	248.413	314.941	388.794	465.393	549.316	631.104
131.3	-311.584	-245.972	-193.176	-137.939	-84.5337	-34.79	18.9209	72.3267	127.869	187.073	248.413	315.247	388.794	464.783	548.401	631.409
131.4	-311.89	-245.056	-193.481	-137.939	-84.8389	-34.4849	19.2261	72.3267	127.563	187.073	248.108	315.552	388.794	464.478	547.18	630.798
131.5	-311.89	-245.056	-193.481	-138.245	-85.144	-34.1797	19.2261	72.6318	127.869	187.683	247.803	315.247	388.489	463.562	546.57	629.883
131.6	-311.584	-245.056	-193.481	-137.939	-85.4492	-34.1797	19.2261	72.937	127.563	187.683	247.192	315.247	388.489	462.952	545.349	628.967
131.7	-311.89	-245.056	-192.261	-137.329	-86.0596	-33.8745	19.2261	73.2422	128.174	187.378	246.277	314.941	389.404	462.036	544.739	627.441
131.8	-311.279	-245.056	-191.04	-136.719	-86.0596	-34.1797	18.3105	72.937	127.869	186.768	247.192	314.636	389.709	462.036	543.518	627.441
131.9	-310.669	-245.667	-190.735	-136.414	-86.6699	-34.1797	18.6157	72.937	128.479	185.852	247.803	314.026	389.404	462.036	541.382	628.052
132	-310.364	-246.277	-191.04	-136.414	-86.3648	-35.0952	18.6157	72.937	128.784	186.157	248.108	313.721	389.404	462.646	541.382	629.272
132.1	-309.753	-247.498	-190.43	-137.024	-86.0596	-35.4004	18.3105	72.6318	129.089	186.462	248.108	313.721	389.709	462.646	541.992	630.188
132.2	-309.753	-247.803	-190.735	-137.024	-85.7544	-35.4004	18.3105	72.6318	129.089	187.073	247.803	313.11	389.709	462.952	542.603	631.409
132.3	-309.448	-247.498	-190.735	-137.329	-85.4492	-34.79	18.0054	72.937	128.784	186.768	247.498	312.805	389.709	463.257	543.518	631.714
132.4	-309.753	-248.108	-190.735	-137.024	-85.144	-34.4849	18.3105	72.6318	127.869	187.073	247.803	312.5	388.794	462.952	544.739	632.019
132.5	-310.059	-247.803	-191.04	-136.719	-84.8389	-33.8745	18.9209	72.937	127.563	187.683	248.413	312.5	389.404	462.952	545.959	631.409
132.6	-310.059	-247.803	-191.04	-136.108	-85.144	-34.1797	18.9209	72.6318	127.258	187.988	249.023	312.805	390.32	462.341	546.265	629.578
132.7	-310.364	-248.108	-191.04	-136.414	-85.4492	-34.1797	19.2261	72.937	128.174	187.683	249.634	313.416	390.93	462.036	546.57	628.357
132.8	-311.279	-247.803	-191.345	-136.719	-85.7544	-34.4849	19.8364	73.2422	128.479	187.988	249.634	314.636	390.625	462.646	546.875	627.747
132.9	-311.89	-247.192	-192.261	-136.108	-85.4492	-34.1797	19.5312	73.2422	129.089	188.293	249.023	315.552	389.709	462.646	547.18	627.747
133	-311.279	-246.277	-193.176	-135.803	-85.144	-33.8745	19.2261	73.2422	128.784	187.988	248.413	315.247	388.489	461.731	546.57	628.052
133.1	-310.974	-245.667	-193.481	-135.498	-85.7544	-33.8745	18.9209	72.6318	128.784	188.293	247.803	315.247	388.184	461.426	546.265	627.747
133.2	-310.669	-245.056	-193.481	-135.803	-86.0596	-33.5693	18.3105	72.3267	127.869	188.904	247.192	314.941	388.184	462.036	546.57	628.357
133.3	-310.669	-244.446	-193.787	-136.719	-86.6699	-33.8745	18.0054	72.0215	127.258	188.599	246.887	314.941	388.184	462.646	546.57	629.272
133.4	-310.669	-244.141	-193.481	-136.719	-86.0596	-34.1797	18.0054	72.6318	126.648	188.293	246.887	314.331	387.878	462.341	546.265	628.967
133.5	-310.974	-244.446	-193.176	-137.329	-85.7544	-34.1797	18.3105	72.937	126.343	188.599	247.192	314.331	388.184	462.646	546.57	628.662
133.6	-310.059	-244.751	-192.871	-136.719	-85.4492	-34.1797	18.6157	73.5474	127.258	188.293	248.108	314.026	387.878	462.952	546.875	628.662
133.7	-309.448	-245.056	-192.261	-136.719	-85.144	-34.1797	19.2261	73.8525	127.869	187.683	248.718	314.026	387.573	463.562	547.485	627.747
133.8	-309.448	-245.972	-191.345	-136.414	-85.7544	-34.4849	19.2261	73.8525	128.479	187.988	249.023	314.026	387.573	464.172	547.791	627.441
133.9	-309.448	-245.972	-191.345	-136.108	-85.7544	-34.79	19.2261	73.8525	128.479	188.599	249.634	314.636	387.268	464.478	547.18	627.136
134	-309.753	-245.972	-190.735	-136.108	-85.4492	-34.79	19.2261	73.5474	128.479	188.904	249.634	314.331	387.573	464.478	546.265	627.136
134.1	-309.753	-245.361	-190.43	-136.719	-84.8389	-34.4849	18.9209	73.2422	128.784	189.209	249.329	314.941	387.573	464.172	545.654	627.136
134.2	-309.448	-244.751	-191.04	-137.024	-84.2285	-34.1797	18.9209	72.6318	129.089	188.599	248.718	315.552	388.184	464.172	544.434	628.967
134.3	-309.448	-244.446	-191.956	-137.024	-84.8389	-34.1797	18.6157	72.3267	128.784	187.683	248.108	315.247	388.489	464.478	544.434	630.188
134.4	-309.753	-244.141	-192.261	-137.329	-85.4492	-34.4849	18.6157	72.6318	128.784	187.073	248.108	315.857	389.099	464.478	544.128	630.188
134.5	-309.143	-244.446	-192.261	-137.329	-85.144	-34.1797	18.9209	73.2422	129.395	187.073	248.413	314.941	389.099	463.867	544.434	630.188
134.6	-308.228	-245.361	-192.261	-137.634	-85.4492	-34.1797	18.6157	73.2422	129.395	187.378	248.718	314.331	388.489	462.952	544.434	629.272
134.7	-308.228	-245.667	-192.261	-137.634	-85.4492	-33.8745	18.3105	73.2422	129.089	187.988	248.718	314.026	388.794	462.952	544.739	627.747
134.8	-307.617	-245.361	-191.65	-137.939	-84.5337	-33.8745	18.0054	73.5474	128.784	188.293	249.329	313.721	389.404	463.257	545.349	628.052
134.9	-307.312	-245.667	-191.345	-137.634	-84.8389	-34.1797	18.0054	73.8525	128.784	188.293	248.718	314.026	389.709	463.562	546.265	627.441
135	-307.312	-245.056	-191.65	-137.634	-85.4492	-33.8745	18.6157	74.1577	128.479	188.599	248.108	315.247	390.015	464.478	547.18	627.441
135.1	-307.312	-245.361	-191.65	-137.329	-85.7544	-34.4849	18.9209	74.7681	128.784	188.904	247.498	316.162	390.625	465.088	547.791	628.357
135.2	-307.922	-245.667	-191.04	-137.329	-85.7544	-34.4849	18.6157	74.7681	128.784	188.904	247.192	316.772	390.625	466.003	547.485	628.967
135.3	-310.059	-245.667	-190.735	-137.634	-85.4492	-33.5693	18.3105	73.5474	128.784	188.904	247.803	316.772	390.625	466.309	546.265	629.272
135.4	-311.279	-246.582	-190.735	-137.024	-85.4492	-33.8745	18.3105	73.2422	129.089	187.988	247.803	315.857	390.015	466.309	545.654	628.662
135.5	-312.195	-246.277	-191.345	-137.024	-85.144	-33.5693	18.9209	73.2422	129.089	187.683	248.413	314.636	389.404	466.003	544.434	628.052
135.6	-311.89	-246.887	-191.65	-137.024	-85.144	-33.8745	18.9209	73.2422	128.784	187.988	248.718	314.636	389.099	466.919	544.434	627.441
135.7	-311.279	-246.887	-191.65	-136.719	-84.8389	-34.1797	19.5312	73.5474	128.784	187.988	249.023	314.636	388.794	467.224	544.128	628.357
135.8	-309.753	-245.972	-192.261	-136.719	-85.144	-33.8745	19.5312	73.5474	128.479	188.293	249.329	315.247	389.099	467.529	544.739	628.967
135.9	-308.533	-245.667	-192.261	-136.719	-85.4492	-34.1797	19.5312	73.5474	128.174	188.599	248.718	315.857	389.099	466.614	545.959	628.967
136	-307.922	-246.277	-191.956	-136.414	-85.144	-34.4849	19.2261	73.5474	128.479	188.293	248.413	315.857	389.404	466.003	546.57	629.272
136.1	-307.922	-246.582	-191.956	-136.108	-85.4492	-34.4849	18.9209	73.5474	128.174	188.904	248.108	315.857	389.404	465.393	548.096	629.578
136.2	-308.228	-246.582	-191.65	-136.108	-85.4492	-34.4849	18.6157	73.5474	127.563	188.293	248.413	315.247	389.099	465.088	547.791	629.883
136.3	-308.228	-246.277	-191.04	-136.719	-85.7544	-33.8745	18.3105	73.5474	127.258	187.683	249.634	314.636	389.404	465.698	547.791	631.104
136.4	-307.922	-246.582	-190.735	-137.024	-85.144	-33.8745	18.3105	72.937	127.563	187.378	249.939	314.331	390.015	466.614	547.485	631.104
136.5	-308.228	-247.192	-191.04	-137.329	-85.4492	-33.8745	17.7002	72.937	127.869	187.073	250.549	314.026	391.235	467.224	547.18	631.409
136.6	-308.228	-246.887	-191.04	-136.719	-84.5337	-33.5693	18.3105	72.3267	128.479	187.378	250.244	313.721	391.541	468.14	546.875	631.714
136.7	-308.228	-246.887	-191.65	-137.024	-84.5337	-34.4849	18.0054	72.0215	129.395	187.988	249.939	313.11	390.625	468.14	547.485	631.409
136.8	-308.533	-246.582	-191.956	-137.024	-84.8389	-34.4849	18.3105	71.7163	129.7	188.599	249.023	313.721	390.32	467.529	548.401	632.019
136.9	-308.838	-246.887	-191.345	-137.024	-84.8389	-34.79	18.3105	72.3267	128.479	188.599	249.023	314.026	389.404	467.224	549.316	631.409
137	-308.838	-246.582	-191.04	-137.939	-84.5337	-34.1797	18.6157	73.2422	127.869	187.988	248.108	314.331	389.099	466.614	549.316	631.104
137.1	-308.533	-246.887	-191.345	-138.245	-84.8389	-34.1797	18.3105	74.1577	127.869	187.378	247.192	314.636	389.099	465.698	548.401	631.409
137.2	-308.533	-246.277	-191.04	-138.245	-84.2285	-33.8745	18.3105	74.4629	128.174	187.378	247.192	314.636	389.709	466.309	548.096	632.019
137.3	-308.228	-245.972	-191.04	-137.939	-84.5337	-34.1797	18.3105	74.4629	127.869	187.073	247.803	314.941	390.015	466.919	548.401	632.629
137.4	-307.922	-245.361	-190.735	-137.329	-84.5337	-33.5693	18.0054	73.8525	128.174	187.378	247.803	314.941	390.625	467.224	549.011	632.019
137.5	-307.922	-245.361	-190.735	-137.329	-85.144	-33.2642	18.3105	72.6318	128.174	188.293	248.413	314.331	390.93	466.919	549.011	630.798
137.6	-308.228	-245.056	-190.735	-137.329	-85.7544	-33.8745	18.6157	72.937	128.174	187.683	248.413	314.331	390.32	466.003	548.706	629.272
137.7	-308.838	-245.361	-190.735	-136.719	-85.7544	-34.4849	18.3105	72.6318	127.869	188.904	248.718	313.416	390.32	465.088	548.401	628.662
137.8	-309.448	-245.972	-191.345	-136.108	-85.7544	-34.79	18.3105	73.2422	127.258	188.599	247.803	313.416	390.015	465.088	548.096	628.052
137.9	-310.364	-245.972	-191.04	-135.803	-85.144	-34.79	17.7002	73.2422	126.953	188.293	248.108	313.721	390.015	464.783	547.485	628.052
138	-310.669	-245.972	-190.735	-135.803	-85.144	-34.79	18.6157	73.5474	127.563	188.599	248.413	314.026	390.015	464.783	547.485	627.747
138.1	-310.059	-246.277	-190.735	-136.108	-84.8389	-34.4849	18.6157	73.5474	128.174	188.293	247.803	314.636	390.32	465.088	547.791	628.357
138.2	-309.143	-246.887	-190.43	-136.719	-84.8389	-34.4849	18.0054	73.5474	127.869	188.293	246.887	314.636	391.235	465.393	547.791	629.272
138.3	-309.143	-246.582	-190.125	-136.719	-84.8389	-34.1797	18.0054	73.2422	128.174	188.904	246.582	314.026	391.846	465.698	548.096	630.188
138.4	-308.838	-246.582	-190.735	-137.329	-84.8389	-34.4849	18.6157	73.5474	127.869	188.904	247.498	313.721	392.761	465.393	547.791	630.188
138.5	-308.838	-246.277	-190.735	-137.024	-84.8389	-34.79	19.2261	73.2422	128.784	188.293	248.108	314.331	392.456	464.478	548.706	630.493
138.6	-308.838	-246.887	-191.956	-136.719	-85.4492	-35.0952	19.8364	72.937	128.784	188.293	248.718	314.636	392.456	464.172	549.622	630.188
138.7	-308.533	-246.887	-191.65	-136.414	-85.144	-35.4004	19.8364	73.2422	128.784	188.293	249.023	314.941	392.151	463.867	549.622	629.883
138.8	-308.533	-247.192	-191.65	-136.108	-85.144	-34.79	19.8364	72.937	128.174	188.293	248.413	315.552	392.151	463.867	549.011	628.967
138.9	-308.228	-246.582	-191.65	-135.498	-84.8389	-34.79	19.2261	72.937	127.563	188.904	248.108	315.552	391.846	463.562	548.096	627.747
139	-308.228	-246.582	-191.65	-135.803	-84.5337	-34.4849	18.3105	73.5474	127.258	188.293	247.803	315.857	390.93	462.952	548.096	627.441
139.1	-308.228	-245.972	-191.65	-136.108	-84.2285	-33.5693	18.3105	74.4629	127.563	188.599	248.108	315.857	390.015	463.562	548.706	628.052
139.2	-308.228	-245.361	-191.04	-135.803	-84.5337	-33.8745	19.2261	74.4629	127.869	187.988	248.718	315.247	390.015	464.478	549.316	628.052
139.3	-308.228	-246.277	-190.735	-135.803	-83.9233	-33.8745	19.2261	74.7681	128.174	188.904	248.718	314.941	389.709	465.393	549.011	627.747
139.4	-308.838	-245.972	-190.43	-136.108	-84.2285	-33.8745	19.5312	75.0732	127.563	188.904	248.413	315.247	389.099	466.309	549.011	628.052
139.5	-308.838	-246.277	-190.125	-136.414	-84.5337	-34.1797	19.2261	74.4629	127.869	189.209	248.413	315.857	388.489	466.309	549.011	628.967
139.6	-308.533	-246.582	-190.735	-137.024	-84.8389	-35.0952	18.6157	74.4629	127.869	188.904	248.108	316.467	388.489	465.698	549.316	630.188
139.7	-307.312	-246.582	-191.65	-137.329	-85.144	-35.0952	18.3105	72.937	128.174	188.904	247.803	316.467	389.099	466.309	549.316	631.714
139.8	-306.396	-246.277	-192.261	-137.024	-85.144	-34.79	19.2261	72.937	128.479	188.293	247.498	316.467	389.099	466.003	549.011	633.85
139.9	-307.312	-245.667	-191.65	-137.329	-84.5337	-34.79	19.2261	72.937	128.784	187.988	247.192	316.467	389.099	465.393	548.401	633.85
140	-307.922	-246.277	-192.261	-137.329	-83.9233	-34.4849	18.9209	72.937	129.395	188.904	247.498	316.772	388.184	465.088	547.791	632.629
140.1	-308.838	-246.582	-192.261	-137.024	-83.6182	-34.79	18.6157	73.5474	128.784	188.599	247.803	316.162	387.573	465.088	547.18	631.409
140.2	-309.753	-245.972	-191.956	-137.329	-83.6182	-34.4849	18.0054	72.937	128.174	187.988	249.023	315.552	387.573	464.783	546.875	630.798
140.3	-309.753	-246.277	-192.261	-137.329	-83.9233	-34.1797	18.0054	72.937	128.174	187.683	249.634	314.331	387.268	463.867	547.18	630.493
140.4	-310.669	-246.582	-191.956	-137.329	-84.5337	-34.4849	17.7002	72.6318	127.563	187.683	249.023	314.331	387.573	462.952	547.791	630.188
140.5	-310.364	-246.582	-191.956	-137.024	-85.4492	-34.1797	18.0054	72.0215	127.563	187.073	248.413	314.331	388.184	461.731	548.096	631.104
140.6	-310.669	-246.277	-191.345	-136.719	-85.7544	-34.4849	18.0054	71.7163	126.953	186.462	248.718	314.941	389.099	461.121	548.706	632.019
140.7	-310.669	-245.972	-191.04	-136.414	-85.7544	-34.4849	18.3105	72.0215	127.563	186.768	248.718	315.857	390.32	461.731	549.011	632.629
140.8	-310.059	-246.277	-190.735	-136.414	-85.144	-34.4849	18.6157	72.3267	127.563	186.768	248.413	316.162	391.235	462.036	548.096	632.629
140.9	-310.364	-245.667	-190.43	-136.108	-84.8389	-34.79	18.6157	72.937	127.869	186.768	248.413	316.467	391.541	462.341	547.485	633.545
141	-310.364	-245.667	-190.735	-136.414	-84.5337	-34.4849	18.3105	72.6318	128.174	187.683	247.803	316.772	391.235	462.036	546.265	634.155
141.1	-310.669	-245.056	-190.735	-136.719	-84.5337	-34.4849	18.3105	72.937	128.479	187.988	247.803	317.688	390.93	462.952	545.044	634.155
141.2	-310.669	-244.446	-191.04	-137.024	-84.2285	-34.4849	18.3105	73.5474	128.479	187.988	248.413	317.383	390.625	462.952	545.044	633.545
141.3	-310.974	-244.751	-190.735	-137.024	-84.8389	-34.79	18.0054	73.8525	128.174	187.988	248.413	316.772	390.32	463.562	545.349	631.714
141.4	-310.974	-244.446	-190.125	-137.329	-85.144	-34.4849	18.0054	73.8525	127.869	187.988	248.108	315.552	390.015	463.867	547.18	630.798
141.5	-310.059	-244.751	-189.209	-137.024	-85.7544	-34.1797	18.3105	73.8525	127.869	188.293	249.023	314.026	390.93	464.172	549.011	630.798
141.6	-309.753	-245.361	-189.209	-137.634	-86.0596	-33.8745	18.6157	74.1577	128.479	188.293	248.718	313.11	391.541	463.867	549.011	631.104
141.7	-309.143	-246.887	-189.514	-137.939	-85.7544	-34.4849	18.9209	73.8525	129.089	187.988	248.413	312.5	391.541	463.257	548.706	631.714
141.8	-309.753	-247.498	-190.43	-137.024	-85.7544	-34.1797	18.9209	74.1577	128.479	187.378	247.498	312.805	391.235	462.646	548.096	632.324
141.9	-310.059	-247.192	-191.345	-136.414	-85.4492	-34.79	18.6157	73.8525	128.174	187.073	247.192	313.11	390.625	463.257	548.096	632.019
142	-309.753	-246.277	-191.65	-136.414	-85.7544	-34.79	18.9209	74.1577	127.563	186.768	246.582	313.416	390.32	463.867	548.401	632.935
142.1	-309.143	-245.361	-191.956	-136.414	-85.7544	-35.0952	18.9209	73.5474	127.563	186.768	246.277	314.026	389.404	464.478	549.316	633.24
142.2	-308.228	-245.056	-191.345	-136.108	-85.7544	-35.0952	19.2261	73.2422	128.174	186.768	246.887	314.026	388.184	464.783	549.622	633.85
142.3	-307.312	-245.972	-190.735	-136.414	-85.7544	-35.0952	19.5312	73.5474	127.869	186.768	247.192	314.026	387.573	465.393	550.232	633.545
142.4	-307.007	-245.972	-190.125	-136.414	-85.7544	-34.79	19.2261	73.2422	128.479	187.073	247.498	314.636	388.184	464.783	550.232	632.629
142.5	-307.007	-246.887	-190.43	-136.719	-85.7544	-34.4849	19.2261	73.2422	128.479	187.073	248.413	314.331	388.489	464.478	549.927	632.324
142.6	-307.312	-247.498	-190.43	-137.024	-85.7544	-33.8745	18.9209	73.5474	128.479	187.073	248.108	314.636	387.878	465.088	549.622	632.019
142.7	-307.007	-246.887	-190.735	-137.024	-86.0596	-33.5693	18.6157	72.6318	128.479	187.683	248.718	314.941	386.963	466.309	549.011	632.324
142.8	-307.617	-247.498	-190.735	-136.719	-85.7544	-33.8745	18.9209	73.2422	128.174	187.988	249.023	316.162	386.353	466.919	548.096	632.324
142.9	-308.228	-246.582	-191.345	-136.414	-85.7544	-33.2642	18.9209	73.5474	127.869	188.293	248.718	316.772	386.658	466.919	548.096	631.104
143	-309.143	-245.972	-191.345	-136.414	-85.4492	-33.5693	18.6157	73.2422	127.869	189.209	249.023	317.078	387.268	467.224	548.706	630.798
143.1	-309.753	-245.667	-191.04	-136.719	-85.4492	-33.5693	18.6157	73.2422	127.258	188.904	248.718	317.383	387.573	467.224	549.927	630.798
143.2	-309.448	-245.361	-190.735	-136.719	-84.8389	-33.2642	18.9209	72.937	127.258	188.293	248.108	317.688	387.573	466.919	550.842	631.409
143.3	-309.753	-246.277	-190.735	-136.414	-84.8389	-32.959	19.2261	72.6318	126.953	188.293	248.718	317.383	387.573	467.224	551.453	632.324
143.4	-310.364	-246.887	-190.43	-136.414	-84.5337	-33.5693	18.6157	72.6318	127.258	187.378	249.023	315.857	388.794	466.919	551.758	631.409
143.5	-310.364	-247.192	-191.04	-136.108	-84.8389	-33.8745	18.6157	72.3267	127.869	186.768	249.023	314.331	390.015	466.614	551.758	630.493
143.6	-310.059	-246.887	-191.04	-136.414	-84.5337	-34.1797	18.9209	72.937	127.563	186.768	249.634	314.026	390.93	466.614	551.758	629.578
143.7	-309.753	-245.972	-191.04	-136.414	-84.8389	-33.8745	18.6157	72.937	127.563	187.378	249.939	314.636	390.32	467.529	551.758	628.662
143.8	-309.753	-246.277	-191.345	-136.414	-84.8389	-34.4849	19.2261	72.937	126.953	187.988	249.634	314.941	390.015	467.834	550.842	627.441
143.9	-310.059	-245.972	-192.261	-136.414	-85.144	-34.79	18.9209	73.2422	126.953	188.293	249.634	314.331	389.709	468.14	550.232	628.052
144	-309.448	-246.277	-192.261	-136.108	-85.144	-35.0952	18.9209	73.5474	126.953	188.293	249.329	314.026	390.015	467.224	549.316	628.357
144.1	-309.448	-246.887	-191.65	-135.803	-85.4492	-34.1797	18.3105	73.5474	127.258	188.293	248.413	314.331	390.93	466.003	548.096	629.578
144.2	-309.753	-246.887	-190.735	-135.803	-85.4492	-34.1797	18.0054	73.2422	127.869	187.378	248.718	314.941	391.235	465.393	547.18	630.493
144.3	-310.364	-246.582	-190.735	-136.108	-85.7544	-34.1797	18.3105	73.2422	127.869	187.073	248.413	316.162	390.32	465.088	546.875	631.714
144.4	-310.669	-245.972	-191.04	-135.803	-85.4492	-34.1797	19.2261	72.937	128.174	187.073	248.108	316.467	390.32	465.698	547.18	632.324
144.5	-310.364	-244.751	-191.956	-136.108	-85.144	-34.1797	18.9209	73.2422	128.479	187.683	248.718	316.467	390.32	466.003	547.485	631.714
144.6	-310.669	-244.446	-192.261	-136.414	-84.8389	-34.1797	19.2261	73.2422	128.174	187.988	248.718	316.162	390.625	466.003	547.485	631.409
144.7	-310.974	-244.141	-191.956	-136.108	-84.8389	-34.4849	19.2261	72.937	128.174	187.988	249.023	315.247	390.625	466.614	547.791	631.409
144.8	-311.89	-244.446	-191.65	-136.108	-85.7544	-34.4849	19.2261	72.937	128.174	187.988	248.413	315.552	390.32	466.919	547.791	631.714
144.9	-311.584	-244.751	-190.735	-136.108	-86.0596	-34.1797	18.9209	72.937	128.174	188.293	247.803	315.552	389.404	467.529	547.18	632.019
145	-311.89	-245.056	-190.125	-136.414	-86.0596	-34.79	18.9209	72.937	128.174	188.293	247.498	315.857	389.709	468.445	547.18	633.24
145.1	-311.89	-245.361	-189.514	-136.108	-86.0596	-35.0952	19.2261	72.937	128.174	187.378	247.192	315.857	389.099	469.055	547.18	633.545
145.2	-312.5	-244.751	-190.43	-135.803	-85.7544	-34.1797	18.6157	73.2422	128.479	187.073	247.192	315.247	388.489	468.75	548.401	633.85
145.3	-311.279	-244.751	-191.04	-136.414	-85.4492	-34.1797	19.2261	72.937	128.784	186.768	247.498	314.941	387.573	467.834	549.316	633.545
145.4	-310.669	-244.446	-191.345	-136.414	-86.0596	-34.1797	18.9209	72.937	128.784	186.157	247.498	314.636	386.658	467.834	550.232	633.24
145.5	-309.448	-243.835	-191.345	-136.414	-85.7544	-34.1797	19.5312	72.937	128.784	186.462	247.803	314.026	386.353	467.529	550.537	632.019
145.6	-309.143	-244.141	-191.345	-136.414	-85.7544	-34.79	19.2261	72.6318	129.089	186.462	248.413	314.331	385.437	467.224	551.147	631.409
145.7	-309.448	-244.446	-190.43	-136.108	-85.7544	-34.4849	18.9209	72.3267	129.089	187.378	249.329	314.331	385.437	466.003	550.842	631.104
145.8	-309.143	-245.056	-190.735	-136.414	-85.7544	-34.79	18.6157	73.2422	129.089	187.378	248.718	315.247	386.353	465.088	550.537	631.104
145.9	-308.838	-245.056	-190.735	-136.414	-85.7544	-34.79	18.6157	73.2422	129.089	187.683	247.803	315.857	386.963	465.698	550.232	631.714
146	-308.533	-244.751	-190.43	-136.719	-85.7544	-34.1797	18.6157	73.2422	128.784	187.378	246.887	316.162	387.573	465.698	549.927	632.324
146.1	-308.533	-244.751	-190.735	-137.024	-85.4492	-33.8745	18.3105	73.5474	129.089	187.683	246.887	315.857	387.573	465.088	550.537	633.24
146.2	-308.228	-244.446	-190.735	-137.329	-86.0596	-33.2642	18.9209	73.2422	129.7	187.988	247.498	314.331	387.268	464.783	550.842	633.85
146.3	-308.533	-244.751	-190.43	-137.634	-85.7544	-33.5693	18.6157	72.937	129.395	187.988	248.108	314.026	387.573	464.783	551.453	633.85
146.4	-308.228	-244.751	-190.43	-137.634	-85.7544	-33.5693	19.2261	73.2422	129.089	187.988	248.413	313.416	386.963	464.783	551.453	633.545
146.5	-307.922	-244.751	-190.735	-136.719	-86.3648	-33.5693	18.9209	72.937	129.089	187.378	248.718	313.416	387.268	464.478	551.147	632.019
146.6	-307.617	-244.446	-190.735	-135.803	-86.0596	-33.8745	18.9209	73.2422	129.089	187.683	249.634	313.721	387.878	465.698	550.842	631.104
146.7	-307.617	-244.751	-191.65	-135.803	-85.4492	-33.8745	18.6157	73.5474	129.089	187.683	249.634	314.026	387.878	466.003	551.147	631.104
146.8	-307.007	-244.446	-192.261	-135.803	-85.144	-34.1797	18.3105	73.5474	128.784	187.683	249.634	314.636	388.184	466.614	551.453	632.324
146.9	-306.396	-244.446	-192.566	-136.108	-84.8389	-34.4849	17.7002	73.2422	128.784	187.683	249.329	314.636	388.489	467.224	551.147	633.545
147	-306.091	-244.141	-192.261	-136.414	-85.144	-34.1797	17.7002	73.5474	128.784	187.988	248.413	314.331	388.794	466.614	550.842	633.545
147.1	-306.396	-243.225	-191.65	-137.024	-85.4492	-34.4849	18.0054	73.2422	129.089	187.683	248.413	314.331	389.099	466.309	549.622	634.155
147.2	-306.091	-243.225	-190.735	-136.719	-85.4492	-34.4849	18.3105	73.8525	129.089	187.378	247.498	314.331	389.099	465.698	548.401	634.46
147.3	-306.396	-243.225	-189.819	-137.024	-85.4492	-34.4849	18.6157	73.8525	129.089	187.378	247.192	315.247	389.709	464.478	548.401	634.766
147.4	-306.702	-243.835	-190.125	-136.719	-85.4492	-34.79	18.3105	73.8525	129.089	187.378	246.582	315.857	389.404	463.562	547.485	634.766
147.5	-306.702	-245.056	-190.43	-136.719	-84.8389	-34.4849	18.0054	73.2422	128.784	187.683	246.887	315.247	388.794	462.646	547.18	634.766
147.6	-306.702	-245.972	-190.735	-135.803	-84.5337	-34.1797	18.6157	73.2422	129.089	188.293	246.887	315.247	387.573	462.341	547.485	634.155
147.7	-306.396	-246.277	-191.04	-136.108	-84.5337	-34.1797	18.6157	73.2422	129.395	188.904	246.887	314.941	386.963	462.952	548.706	634.46
147.8	-306.702	-245.972	-191.345	-135.803	-84.8389	-34.1797	18.9209	73.8525	128.479	189.209	247.803	314.941	386.658	464.172	550.232	634.46
147.9	-307.312	-245.361	-191.04	-136.414	-84.8389	-33.5693	18.9209	74.4629	127.869	189.514	248.718	314.636	386.963	465.088	551.453	633.85
148	-307.922	-245.667	-190.43	-136.414	-85.4492	-33.2642	18.9209	73.8525	127.869	189.209	249.634	314.636	386.963	466.003	552.673	634.155
148.1	-308.838	-245.667	-189.819	-137.024	-85.4492	-33.5693	18.6157	73.5474	127.869	188.599	249.023	314.636	387.878	465.393	552.673	632.935
148.2	-309.753	-245.667	-189.819	-137.024	-85.7544	-33.8745	18.9209	73.2422	128.174	188.599	248.413	314.331	387.878	465.393	552.673	632.324
148.3	-309.753	-245.361	-189.819	-137.329	-85.7544	-33.5693	19.2261	73.5474	128.174	188.904	247.192	314.331	389.404	465.393	552.979	631.409
148.4	-309.753	-245.361	-189.514	-136.108	-85.7544	-34.1797	19.5312	73.5474	127.869	188.904	246.582	315.247	389.709	465.393	552.979	631.409
148.5	-309.753	-244.751	-189.514	-135.803	-86.0596	-34.1797	19.5312	73.8525	128.174	187.988	247.498	315.552	388.794	465.088	552.368	631.714
148.6	-309.143	-244.751	-189.514	-135.498	-85.7544	-34.1797	19.2261	73.5474	127.869	187.683	247.803	315.857	388.184	466.003	551.147	632.324
148.7	-308.533	-244.751	-189.209	-136.108	-86.3648	-34.1797	18.9209	73.5474	128.479	187.683	247.498	315.857	388.184	466.919	550.232	633.24
148.8	-307.617	-244.446	-189.514	-136.719	-86.6699	-33.8745	18.6157	73.2422	129.089	187.683	246.582	315.247	388.489	468.445	550.232	632.935
148.9	-307.312	-244.141	-188.599	-137.024	-86.9751	-33.8745	18.6157	72.937	129.089	187.378	246.887	314.636	388.794	469.36	550.537	633.545
149	-307.922	-243.53	-189.209	-137.024	-86.6699	-34.4849	19.2261	73.2422	129.089	187.683	246.887	314.941	389.099	468.75	550.842	632.935
149.1	-308.838	-243.53	-189.514	-136.719	-86.0596	-34.79	19.2261	73.2422	129.395	188.293	246.887	314.941	390.015	467.529	550.537	632.324
149.2	-309.448	-243.835	-189.819	-136.414	-85.7544	-34.79	19.5312	73.5474	128.479	188.599	246.582	314.941	390.015	466.309	550.842	632.019
149.3	-309.753	-244.141	-190.43	-135.803	-85.4492	-34.4849	19.2261	73.8525	128.174	187.988	246.887	315.247	390.015	466.003	551.147	632.324
149.4	-309.448	-244.446	-190.735	-135.498	-85.4492	-33.8745	18.9209	74.1577	127.869	187.988	246.887	314.941	389.709	465.393	551.147	633.545
149.5	-308.533	-244.141	-191.04	-135.498	-85.4492	-33.8745	18.6157	74.1577	128.479	187.988	246.887	314.331	389.099	464.478	551.453	633.24
149.6	-307.922	-244.446	-191.345	-135.803	-85.7544	-33.5693	18.0054	73.8525	128.174	187.683	246.582	315.247	388.794	464.783	551.147	632.629
149.7	-307.007	-245.056	-191.956	-136.108	-85.4492	-33.5693	18.0054	73.5474	128.784	187.988	246.887	315.857	388.794	466.003	551.147	631.104
149.8	-307.007	-245.667	-191.956	-136.414	-85.7544	-33.8745	18.3105	72.937	128.784	187.378	247.498	316.772	390.015	466.003	550.842	630.798
149.9	-307.007	-245.056	-191.65	-136.414	-86.0596	-33.8745	18.3105	72.937	128.479	187.683	247.803	317.383	390.015	466.614	549.316	631.104
150	-307.922	-244.751	-191.04	-136.108	-85.7544	-34.4849	18.6157	72.937	128.174	187.683	247.803	317.688	390.015	466.614	549.011	631.409
150.1	-308.533	-245.056	-191.04	-136.108	-85.7544	-34.1797	18.9209	72.937	127.563	187.683	247.803	317.688	390.625	467.224	549.011	632.935
150.2	-308.533	-245.667	-190.735	-136.108	-85.7544	-34.1797	18.6157	72.6318	127.563	187.378	247.803	317.383	390.015	466.614	550.232	634.155
150.3	-308.228	-245.972	-190.735	-136.414	-86.0596	-34.1797	18.6157	72.6318	127.563	187.378	248.108	316.772	390.015	466.003	551.453	634.766
150.4	-308.228	-246.582	-190.735	-136.414	-85.7544	-34.4849	18.6157	72.3267	127.563	187.378	248.108	317.078	390.015	465.393	551.758	635.376
150.5	-308.228	-246.277	-190.735	-137.329	-85.4492	-34.4849	18.3105	72.6318	127.563	187.683	248.108	316.772	390.32	465.088	552.368	635.986
150.6	-308.838	-246.582	-190.43	-137.634	-85.4492	-34.4849	18.3105	73.2422	127.563	187.683	247.803	317.078	390.93	464.478	552.368	635.986
150.7	-308.838	-245.667	-190.43	-137.024	-85.144	-34.4849	18.0054	73.5474	128.784	188.293	247.498	316.772	390.93	464.783	551.453	635.681
150.8	-309.448	-245.361	-190.43	-136.719	-84.2285	-34.79	18.6157	73.5474	128.784	188.293	247.192	317.078	390.93	465.088	550.232	635.071
150.9	-309.753	-244.751	-191.04	-136.719	-84.5337	-34.4849	18.0054	73.5474	128.784	187.683	246.887	316.772	390.93	465.393	549.011	633.85
151	-310.669	-244.446	-190.735	-136.414	-84.8389	-34.1797	18.6157	73.5474	129.089	187.683	246.582	316.772	390.32	465.698	549.011	632.324
151.1	-310.974	-243.835	-190.43	-136.719	-84.8389	-34.1797	18.3105	73.5474	129.089	187.683	247.498	316.772	390.32	465.698	549.927	631.714
151.2	-310.669	-243.225	-190.125	-137.024	-84.8389	-34.79	18.9209	73.5474	128.479	187.378	247.803	316.467	390.625	466.003	551.453	631.104
151.3	-310.059	-243.53	-190.125	-137.024	-85.144	-34.79	18.6157	73.2422	128.174	187.073	248.413	316.162	390.625	465.698	552.063	631.104
151.4	-308.838	-244.141	-190.125	-137.024	-85.4492	-34.4849	18.6157	72.937	128.174	186.768	248.108	315.247	390.32	465.393	552.368	631.104
151.5	-308.228	-244.446	-190.125	-137.024	-85.7544	-34.4849	18.0054	72.3267	127.869	186.768	248.108	314.941	390.015	465.088	552.063	631.409
151.6	-308.228	-243.835	-190.43	-137.024	-86.0596	-34.4849	18.3105	72.0215	127.563	186.768	247.803	314.636	389.709	464.478	551.758	631.104
151.7	-308.533	-243.835	-191.345	-137.024	-85.7544	-34.1797	18.3105	72.0215	127.563	187.988	248.108	314.941	390.015	464.478	551.453	630.798
151.8	-308.533	-244.141	-191.04	-137.329	-85.7544	-33.8745	18.6157	72.3267	127.563	188.599	248.413	315.247	389.709	464.478	552.063	631.714
151.9	-308.838	-244.446	-191.65	-137.634	-86.0596	-34.1797	18.6157	72.937	127.563	188.904	248.413	315.552	390.625	464.478	551.758	632.324
152	-308.228	-245.056	-191.04	-137.329	-85.7544	-34.4849	18.6157	72.6318	127.869	188.293	249.023	314.636	391.235	463.867	551.147	633.24
152.1	-308.533	-244.751	-190.43	-137.024	-85.4492	-34.4849	18.6157	73.2422	128.174	187.683	249.023	313.416	391.235	463.562	550.232	633.24
152.2	-308.228	-245.056	-189.209	-136.719	-86.0596	-34.4849	18.6157	73.5474	128.174	186.462	249.329	312.805	390.93	463.257	550.232	633.545
152.3	-308.533	-244.751	-189.209	-136.719	-86.3648	-34.79	19.2261	72.6318	127.869	185.852	249.634	312.805	390.93	463.257	549.011	632.935
152.4	-308.838	-244.446	-189.209	-137.024	-86.6699	-35.4004	19.5312	72.6318	128.174	185.547	249.634	313.11	391.541	464.478	549.316	632.324
152.5	-309.448	-244.446	-190.125	-137.329	-87.2803	-35.0952	19.8364	72.937	128.174	185.547	249.634	313.721	391.541	464.172	548.706	632.019
152.6	-309.448	-244.446	-191.04	-137.634	-86.9751	-34.79	19.8364	73.2422	128.479	186.768	249.634	314.026	390.625	464.478	549.011	632.324
152.7	-309.448	-244.446	-191.04	-137.329	-85.7544	-34.4849	18.9209	73.2422	127.869	187.378	249.329	314.941	389.404	464.172	549.927	632.629
152.8	-309.143	-244.446	-191.345	-137.329	-85.7544	-33.5693	18.3105	73.2422	127.869	187.683	248.413	315.552	389.099	464.478	550.842	632.324
152.9	-308.838	-244.751	-191.04	-137.634	-85.7544	-33.5693	18.0054	73.5474	127.258	187.378	248.108	315.857	388.794	465.088	552.063	631.409
153	-308.838	-245.667	-191.65	-137.634	-86.0596	-33.8745	17.7002	73.5474	127.258	187.073	248.108	315.247	389.709	465.088	552.063	630.493
153.1	-309.143	-245.972	-191.04	-137.024	-85.7544	-33.2642	17.7002	73.2422	127.258	187.378	248.718	314.331	389.709	465.393	552.063	630.188
153.2	-309.753	-245.667	-190.735	-136.414	-85.4492	-33.5693	18.3105	73.2422	127.563	187.683	248.413	314.636	389.709	465.393	552.368	630.188
153.3	-309.753	-245.056	-191.04	-136.108	-85.7544	-33.8745	18.6157	72.937	127.563	188.293	248.108	314.941	390.625	465.393	553.284	629.578
153.4	-310.059	-244.141	-191.345	-135.803	-85.144	-34.4849	19.2261	72.6318	127.563	188.599	247.803	315.552	391.235	465.393	553.589	629.272
153.5	-309.143	-244.141	-192.261	-136.108	-85.144	-34.4849	19.2261	72.6318	127.869	188.904	248.413	315.247	391.235	464.783	552.673	629.272
153.6	-308.533	-244.141	-192.566	-136.719	-85.4492	-34.4849	19.2261	73.2422	128.174	189.819	248.108	315.552	391.235	464.478	551.147	629.272
153.7	-308.228	-244.141	-192.566	-136.719	-85.144	-34.1797	18.6157	73.2422	128.479	189.514	247.803	315.857	391.235	463.867	550.842	629.578
153.8	-309.143	-244.141	-192.261	-136.414	-85.144	-33.5693	18.0054	73.5474	128.479	189.209	248.108	316.162	392.151	463.867	551.758	629.883
153.9	-308.838	-244.446	-191.956	-137.024	-85.144	-34.1797	18.0054	73.2422	128.479	189.209	247.498	316.772	392.151	463.867	553.894	630.188
154	-309.143	-244.446	-192.261	-137.329	-85.7544	-33.5693	17.7002	73.2422	128.174	188.599	247.192	316.162	392.761	464.478	554.81	631.409
154.1	-308.838	-244.141	-191.65	-137.329	-86.0596	-33.8745	18.0054	73.2422	128.479	187.988	247.498	316.467	392.456	465.088	555.42	631.714
154.2	-308.533	-243.53	-191.345	-137.634	-85.7544	-34.1797	18.0054	73.2422	128.784	187.378	248.413	316.162	392.151	465.698	555.115	631.714
154.3	-308.838	-243.225	-190.735	-137.024	-85.4492	-34.4849	18.3105	73.8525	128.479	187.073	248.413	315.857	391.846	466.003	554.504	632.629
154.4	-308.838	-243.225	-190.43	-137.329	-86.3648	-34.79	18.3105	73.8525	128.174	187.988	248.718	315.247	391.846	465.698	553.589	633.24
154.5	-309.143	-244.141	-190.735	-136.719	-86.3648	-34.4849	18.3105	73.8525	127.563	188.293	248.413	314.941	391.235	465.698	553.284	634.155
154.6	-310.059	-244.446	-190.735	-137.024	-86.0596	-35.0952	18.3105	74.1577	127.869	188.293	247.803	314.941	391.541	465.393	552.673	634.155
154.7	-310.669	-244.446	-191.04	-137.024	-86.0596	-35.0952	18.3105	74.1577	127.869	188.599	247.803	315.552	391.846	465.698	552.979	632.629
154.8	-311.584	-244.446	-191.345	-137.634	-86.0596	-34.79	18.3105	74.4629	128.174	188.293	247.803	315.247	391.541	466.309	553.284	632.324
154.9	-311.584	-244.446	-191.65	-137.939	-85.144	-34.1797	18.6157	73.8525	128.784	188.293	247.498	315.247	390.93	466.309	554.81	632.019
155	-310.669	-244.141	-191.956	-138.245	-84.8389	-34.1797	18.3105	73.8525	128.784	187.988	247.192	315.552	390.015	467.224	555.115	632.019
155.1	-309.143	-244.446	-192.566	-137.939	-84.8389	-34.1797	18.6157	73.5474	128.784	188.599	247.498	316.162	389.709	467.529	555.725	631.714
155.2	-308.533	-244.141	-192.566	-137.329	-85.4492	-34.4849	19.5312	73.2422	128.479	188.293	248.108	315.552	389.709	467.529	555.115	631.409
155.3	-308.838	-244.141	-192.871	-137.024	-86.3648	-35.0952	19.5312	72.937	128.479	187.683	248.413	315.247	389.709	468.14	554.199	631.409
155.4	-308.838	-243.835	-192.871	-137.024	-86.6699	-34.4849	19.2261	72.937	127.869	187.378	249.023	315.857	390.015	467.834	553.284	631.714
155.5	-308.838	-243.53	-192.566	-136.719	-86.6699	-34.4849	18.9209	72.937	127.563	187.378	249.329	316.772	389.709	467.224	553.589	632.324
155.6	-308.838	-243.225	-192.871	-136.719	-86.3648	-33.8745	18.6157	73.8525	127.563	187.988	250.244	317.993	389.709	466.003	553.589	632.324
155.7	-308.533	-243.835	-192.261	-136.108	-86.0596	-33.8745	18.3105	73.8525	127.869	187.988	250.244	318.909	389.404	466.003	554.199	633.24
155.8	-308.228	-244.446	-192.261	-136.414	-85.4492	-32.959	18.0054	73.5474	127.869	188.599	249.939	318.604	389.404	466.614	553.589	633.545
155.9	-307.922	-244.751	-191.956	-136.414	-85.4492	-32.959	18.3105	73.5474	128.479	188.293	249.939	318.298	390.015	466.919	552.673	633.24
156	-307.922	-245.361	-192.261	-136.719	-85.4492	-33.2642	18.3105	72.937	128.479	188.599	250.244	317.383	390.015	467.529	551.453	633.85
156.1	-307.617	-245.667	-191.956	-136.719	-85.144	-33.5693	18.3105	72.6318	128.174	188.293	249.634	316.772	390.625	466.919	550.842	634.766
156.2	-308.228	-245.667	-191.345	-137.024	-85.4492	-33.8745	18.6157	72.937	128.174	187.683	249.023	316.772	390.93	466.003	551.147	635.071
156.3	-307.922	-245.361	-191.345	-137.024	-86.0596	-34.79	18.9209	73.2422	128.174	187.683	248.108	316.772	391.846	464.783	551.453	634.46
156.4	-308.228	-245.056	-191.345	-136.108	-85.7544	-34.1797	19.2261	73.5474	127.563	188.293	248.108	316.467	391.846	464.172	550.842	634.766
156.5	-307.922	-245.667	-191.956	-136.719	-85.4492	-34.4849	19.2261	72.937	127.563	189.209	247.803	315.857	391.541	463.562	549.622	634.46
156.6	-307.617	-245.667	-192.261	-136.719	-85.144	-34.79	18.6157	72.937	127.563	189.209	247.803	315.552	391.235	464.172	549.316	633.85
156.7	-307.617	-245.972	-192.566	-137.329	-84.8389	-34.79	18.6157	72.6318	127.869	188.904	248.108	315.552	390.32	464.172	549.316	633.545
156.8	-308.228	-245.056	-191.956	-137.329	-84.8389	-35.0952	18.6157	72.937	128.174	188.293	247.803	315.247	389.709	464.478	549.927	632.324
156.9	-309.143	-245.667	-191.956	-137.634	-84.8389	-34.79	18.6157	73.2422	128.174	187.683	248.413	315.857	388.794	465.088	550.537	631.409
157	-309.753	-245.361	-191.345	-137.329	-85.144	-34.4849	18.6157	73.2422	127.563	187.988	248.718	316.467	388.794	466.003	551.453	631.104
157.1	-309.753	-245.667	-191.65	-137.024	-85.4492	-33.8745	18.3105	73.2422	127.563	188.293	248.718	316.772	389.709	465.698	552.063	631.714
157.2	-309.448	-245.361	-191.956	-136.719	-85.7544	-33.8745	18.3105	73.8525	127.258	188.293	249.023	316.772	390.32	466.309	552.063	631.104
157.3	-309.753	-245.056	-192.261	-137.329	-85.7544	-34.1797	18.3105	73.5474	126.953	188.293	249.023	316.772	391.235	466.003	552.673	631.104
157.4	-309.753	-245.056	-192.261	-137.024	-86.0596	-34.4849	18.3105	73.5474	127.258	188.293	248.413	316.467	391.541	466.309	553.284	631.409
157.5	-310.059	-244.751	-191.956	-137.329	-85.4492	-35.0952	18.6157	73.5474	127.258	187.683	248.413	316.467	391.541	467.224	553.589	632.935
157.6	-309.448	-244.446	-192.261	-137.024	-85.144	-35.4004	18.6157	73.5474	126.953	187.378	248.108	316.467	391.235	467.224	553.589	633.545
157.7	-309.143	-244.446	-192.261	-137.024	-85.4492	-35.0952	19.2261	73.8525	126.953	187.683	248.413	315.857	390.93	468.14	552.979	633.545
157.8	-309.143	-243.835	-192.566	-137.634	-85.7544	-34.1797	18.6157	73.5474	126.953	187.683	248.413	316.772	390.625	468.14	551.758	633.85
157.9	-309.448	-244.446	-192.261	-137.939	-86.0596	-33.8745	18.6157	73.2422	126.953	187.683	248.718	316.772	390.93	467.834	552.063	633.85
158	-309.753	-243.835	-191.956	-137.939	-85.4492	-33.5693	18.3105	73.2422	126.953	187.683	248.413	316.162	390.625	467.224	552.063	632.324
158.1	-309.448	-243.225	-192.261	-138.245	-85.144	-33.8745	18.0054	72.937	127.258	187.683	248.413	315.247	391.541	466.919	552.673	632.324
158.2	-309.753	-244.141	-191.956	-138.245	-85.144	-34.1797	18.0054	73.5474	127.258	187.378	248.718	314.636	391.846	466.919	553.284	632.935
158.3	-309.448	-244.446	-191.65	-138.245	-85.144	-34.1797	17.7002	74.1577	127.258	187.073	249.329	315.247	392.151	466.614	553.894	633.24
158.4	-308.533	-244.141	-191.65	-137.939	-85.144	-33.8745	18.3105	74.1577	127.563	187.073	249.329	316.162	393.066	466.309	553.894	632.629
158.5	-308.228	-243.53	-191.04	-137.329	-85.144	-33.8745	18.3105	74.1577	127.869	186.157	248.718	316.772	393.066	466.614	554.199	631.714
158.6	-308.533	-242.92	-191.04	-137.329	-84.5337	-34.4849	18.3105	73.8525	127.869	186.768	247.803	317.383	393.066	466.309	554.504	631.409
158.7	-308.838	-243.225	-190.735	-137.024	-84.8389	-33.8745	18.6157	74.1577	127.563	187.378	248.108	317.078	393.677	466.614	554.504	632.019
158.8	-309.143	-243.835	-190.43	-137.024	-85.4492	-34.1797	18.9209	74.1577	126.953	186.462	248.413	317.383	393.372	466.003	554.81	632.629
158.9	-309.448	-244.446	-190.125	-137.329	-85.4492	-33.8745	19.2261	74.7681	126.953	186.462	248.413	317.383	393.982	466.309	554.81	632.935
159	-310.059	-245.056	-190.43	-137.634	-85.144	-34.1797	19.2261	74.1577	127.258	186.462	248.413	317.078	393.066	466.614	555.115	633.24
159.1	-310.974	-245.361	-190.735	-137.939	-84.5337	-34.1797	19.2261	74.1577	127.258	186.157	248.108	316.467	392.761	466.309	555.115	633.24
159.2	-310.974	-244.751	-191.04	-137.939	-84.5337	-34.4849	18.6157	74.4629	126.953	186.768	247.498	315.857	391.235	466.309	554.504	632.935
159.3	-310.364	-244.141	-191.345	-137.939	-84.8389	-34.79	18.3105	73.8525	127.563	187.378	247.192	315.857	390.32	466.003	553.284	633.85
159.4	-308.838	-243.53	-191.04	-137.329	-85.144	-34.79	18.3105	73.8525	127.563	188.293	246.887	315.857	389.709	465.698	552.673	634.766
159.5	-307.922	-244.141	-191.04	-137.024	-86.0596	-35.4004	18.0054	73.8525	127.563	188.599	246.887	315.857	390.015	466.309	552.063	635.376
159.6	-308.228	-244.446	-191.65	-136.719	-86.0596	-35.4004	18.3105	73.2422	126.648	188.904	247.498	316.162	389.404	466.919	551.758	635.376
159.7	-308.533	-245.056	-191.956	-136.719	-86.0596	-35.0952	18.0054	73.5474	126.648	188.904	247.803	316.162	389.404	466.919	552.063	635.071
159.8	-309.143	-244.751	-192.261	-137.024	-85.4492	-33.8745	18.3105	73.8525	126.953	188.599	247.803	315.857	390.015	466.309	552.979	634.766
159.9	-310.059	-244.751	-192.261	-136.108	-85.7544	-34.1797	18.0054	73.2422	127.258	187.988	248.108	315.552	390.93	465.393	552.673	634.46
160	-310.669	-245.056	-191.65	-136.414	-85.144	-34.1797	18.0054	72.6318	128.479	187.683	248.413	315.552	391.846	463.867	552.673	634.46
160.1	-310.974	-245.056	-191.04	-136.414	-85.144	-34.4849	18.0054	72.3267	128.479	187.378	248.108	315.247	392.761	463.257	553.284	634.155
160.2	-310.974	-244.446	-191.345	-136.719	-85.144	-34.4849	18.3105	72.3267	128.784	187.378	249.023	315.857	393.066	463.562	554.199	632.629
160.3	-310.974	-243.835	-191.956	-136.719	-85.144	-34.79	18.6157	72.0215	128.784	187.073	249.329	316.162	392.456	464.783	555.42	632.324
160.4	-309.448	-243.53	-192.566	-136.719	-84.8389	-34.4849	18.3105	72.0215	128.784	187.683	249.329	316.772	392.151	465.698	556.335	632.629
160.5	-308.838	-243.53	-192.566	-136.108	-84.5337	-34.1797	18.0054	72.6318	128.784	188.599	249.634	317.993	392.151	466.003	556.946	633.545
160.6	-308.838	-243.835	-192.871	-136.414	-84.8389	-34.4849	17.7002	72.937	129.089	188.599	249.634	317.993	392.456	466.003	556.946	634.46
160.7	-309.753	-243.835	-193.176	-137.024	-85.4492	-33.5693	17.7002	73.8525	128.174	188.904	249.023	317.993	393.372	465.393	556.03	634.46
160.8	-310.364	-244.141	-193.481	-137.024	-86.3648	-33.5693	17.7002	73.8525	127.258	188.293	248.718	317.078	393.677	465.698	554.81	635.681
160.9	-310.974	-245.056	-193.176	-137.329	-86.0596	-33.5693	18.6157	73.5474	126.953	188.599	248.108	316.162	393.677	466.309	553.894	635.376
161	-310.974	-244.751	-194.092	-137.024	-86.0596	-33.5693	18.6157	73.2422	127.563	188.904	248.108	315.552	393.372	467.224	553.284	635.376
161.1	-310.669	-244.751	-193.481	-137.024	-85.4492	-34.1797	18.6157	72.937	128.174	188.293	247.498	315.552	392.761	467.834	553.284	635.376
161.2	-309.448	-245.056	-192.566	-136.414	-85.144	-34.79	18.9209	72.6318	128.784	188.599	247.192	315.552	392.456	467.529	553.284	634.766
161.3	-308.533	-245.667	-192.261	-135.498	-84.8389	-35.0952	18.6157	72.937	128.784	188.904	247.498	315.552	391.846	467.529	552.979	633.24
161.4	-308.228	-245.972	-192.261	-135.498	-85.144	-35.4004	18.6157	73.5474	128.479	189.209	246.887	315.857	391.846	467.224	552.673	632.629
161.5	-308.228	-245.972	-192.566	-135.498	-86.0596	-35.4004	18.0054	73.8525	128.174	188.904	247.192	315.857	391.541	466.919	552.063	632.324
161.6	-309.143	-245.667	-192.871	-136.108	-86.3648	-35.4004	18.3105	73.8525	128.479	189.209	247.192	315.552	392.151	466.919	552.673	633.24
161.7	-309.143	-245.361	-192.566	-136.414	-86.6699	-34.79	18.0054	74.1577	127.869	188.293	247.192	315.552	391.846	466.614	553.284	633.85
161.8	-308.838	-244.446	-192.566	-137.024	-86.0596	-34.4849	18.0054	73.5474	127.869	187.378	247.498	315.552	391.235	466.309	553.894	634.155
161.9	-308.838	-244.446	-192.261	-136.719	-86.0596	-33.5693	18.9209	73.8525	127.869	186.768	247.803	316.162	390.93	467.224	554.199	634.155
162	-308.838	-244.446	-192.261	-137.329	-86.0596	-33.2642	18.9209	73.8525	127.869	186.157	248.718	316.467	390.625	466.919	553.589	634.155
162.1	-308.533	-244.141	-192.566	-137.329	-86.3648	-33.2642	19.8364	73.5474	128.479	185.547	249.329	316.162	390.32	466.919	552.673	633.24
162.2	-308.228	-243.53	-192.261	-137.329	-86.3648	-33.5693	19.5312	73.5474	128.479	186.157	249.634	316.162	390.93	466.309	551.758	632.629
162.3	-307.922	-243.225	-191.65	-137.329	-86.0596	-34.4849	19.5312	73.8525	128.479	185.852	249.634	315.552	391.541	466.003	551.758	633.24
162.4	-308.533	-243.225	-191.345	-137.024	-86.0596	-34.79	18.9209	74.4629	128.479	186.157	249.634	315.247	391.846	467.224	552.368	634.155
162.5	-308.533	-243.225	-191.65	-136.414	-85.7544	-34.79	18.6157	74.1577	128.784	186.768	249.329	315.552	390.93	468.14	552.979	633.545
162.6	-307.922	-243.835	-191.65	-136.108	-85.7544	-35.0952	18.3105	74.1577	129.089	186.462	249.329	315.552	390.015	468.75	553.284	632.019
162.7	-308.838	-243.835	-191.956	-136.719	-86.0596	-34.79	18.3105	74.1577	129.395	186.462	249.329	316.162	389.709	468.75	553.894	630.188
162.8	-309.448	-244.446	-192.261	-137.329	-86.3648	-34.1797	18.3105	73.8525	129.7	186.768	249.634	316.467	390.015	468.14	553.284	629.272
162.9	-309.143	-243.835	-192.566	-137.329	-86.0596	-34.1797	18.3105	73.2422	129.7	186.768	249.023	317.078	390.625	467.529	552.368	629.272
163	-308.838	-244.141	-191.956	-137.024	-86.0596	-33.8745	18.3105	72.6318	129.395	187.073	249.329	317.993	391.235	467.529	552.063	629.883
163.1	-308.228	-244.446	-191.04	-136.414	-85.7544	-33.8745	18.6157	72.0215	129.089	186.157	249.634	318.298	391.846	467.224	552.063	631.104
163.2	-307.922	-244.141	-190.43	-136.414	-86.0596	-34.1797	18.3105	72.6318	128.784	186.768	249.634	318.298	391.541	467.834	552.368	632.019
163.3	-307.617	-244.141	-191.04	-136.719	-86.0596	-34.4849	18.3105	72.6318	128.174	186.768	249.329	317.993	391.541	467.834	552.063	632.935
163.4	-307.617	-244.141	-191.04	-137.024	-86.3648	-34.79	18.0054	72.937	127.563	186.768	249.634	317.688	391.541	468.14	552.063	633.545
163.5	-307.922	-244.141	-191.65	-136.719	-85.7544	-34.79	17.7002	73.8525	127.258	187.073	249.634	317.688	391.235	467.834	552.368	635.071
163.6	-307.617	-244.141	-192.261	-136.414	-85.7544	-34.4849	17.7002	74.1577	127.563	187.073	249.329	317.993	391.235	467.224	552.979	634.766
163.7	-307.617	-242.92	-192.871	-137.024	-85.144	-34.79	18.3105	74.4629	128.174	187.073	249.329	317.993	390.625	466.003	554.504	634.766
163.8	-308.228	-242.92	-193.481	-136.719	-85.4492	-33.8745	18.3105	74.4629	128.479	187.378	249.634	317.993	390.015	466.309	555.42	634.46
163.9	-308.228	-243.225	-192.871	-136.719	-85.4492	-33.8745	18.3105	73.2422	128.174	187.073	249.939	318.298	389.709	464.783	556.03	634.155
164	-308.228	-243.225	-192.261	-136.719	-85.7544	-34.4849	18.3105	73.2422	128.479	187.073	250.549	318.604	388.794	463.867	555.42	633.545
164.1	-307.922	-243.225	-191.65	-136.108	-86.3648	-35.0952	18.0054	72.937	128.784	187.683	249.939	318.909	388.489	464.478	554.504	633.545
164.2	-307.922	-244.141	-191.65	-135.498	-86.3648	-34.79	18.0054	73.2422	128.479	187.988	249.939	318.604	388.794	465.393	553.894	634.155
164.3	-308.533	-244.141	-191.956	-134.888	-86.0596	-35.0952	18.3105	72.937	128.784	188.599	249.634	318.604	389.404	466.309	552.979	634.766
164.4	-308.533	-244.751	-192.261	-135.193	-85.7544	-35.0952	18.9209	73.2422	128.784	188.599	248.718	318.298	390.32	466.309	552.063	635.376
164.5	-309.143	-244.446	-192.261	-135.193	-84.8389	-35.0952	19.2261	73.5474	128.784	188.599	248.413	318.298	389.709	466.614	551.453	635.681
164.6	-309.143	-243.835	-191.345	-134.888	-84.5337	-35.0952	18.9209	73.5474	129.395	189.209	248.108	318.604	389.404	466.309	550.537	635.071
164.7	-308.838	-243.53	-191.04	-134.888	-84.8389	-34.1797	18.9209	73.5474	129.395	188.904	247.498	318.298	388.794	466.614	549.622	634.46
164.8	-308.533	-243.835	-190.43	-135.498	-85.7544	-33.8745	18.6157	73.5474	129.089	188.599	246.582	317.688	388.794	467.529	549.927	634.155
164.9	-308.838	-244.446	-189.819	-135.803	-85.7544	-33.5693	18.9209	73.2422	128.479	188.293	247.192	317.078	389.099	468.445	550.842	634.46
165	-308.533	-244.751	-190.125	-136.414	-86.0596	-33.8745	18.9209	73.2422	128.174	187.683	247.498	317.078	390.015	468.14	552.063	635.986
165.1	-308.533	-245.056	-189.819	-136.414	-85.7544	-33.8745	19.5312	73.2422	128.174	187.378	248.108	317.078	390.015	466.919	552.368	636.902
165.2	-308.838	-244.751	-190.125	-135.803	-84.5337	-33.5693	18.9209	73.2422	128.174	187.378	248.718	317.383	389.709	466.309	552.368	638.123
165.3	-308.533	-244.446	-190.125	-136.108	-84.8389	-33.5693	18.6157	73.8525	128.174	187.988	249.329	317.383	389.404	466.614	552.368	638.733
165.4	-308.228	-244.751	-190.43	-135.803	-84.8389	-33.8745	18.0054	73.2422	128.479	187.988	249.023	317.688	389.404	467.224	552.063	637.512
165.5	-307.922	-245.056	-190.735	-136.108	-84.5337	-34.1797	18.3105	73.2422	128.479	187.988	248.718	317.383	389.404	468.445	552.673	636.902
165.6	-308.838	-245.056	-191.345	-136.719	-84.8389	-34.4849	18.3105	73.2422	128.784	187.378	248.718	317.383	389.099	469.36	552.979	635.986
165.7	-309.753	-244.751	-192.261	-136.719	-84.8389	-34.4849	18.9209	73.8525	128.479	187.378	248.413	317.383	389.709	469.055	553.589	634.766
165.8	-310.669	-244.141	-191.65	-137.024	-84.8389	-34.4849	18.6157	73.8525	128.174	187.073	248.413	317.688	389.404	468.14	552.979	634.155
165.9	-310.059	-244.141	-191.345	-137.329	-85.144	-33.8745	18.9209	73.8525	127.563	187.988	248.108	318.298	390.015	466.614	552.368	634.46
166	-308.838	-244.446	-191.04	-137.329	-85.7544	-33.8745	19.2261	73.2422	127.563	187.988	248.108	318.298	390.32	465.698	552.063	634.46
166.1	-307.617	-244.751	-191.345	-136.719	-85.7544	-33.8745	18.9209	73.2422	126.953	187.683	247.498	317.993	390.93	465.393	552.063	634.766
166.2	-307.312	-244.751	-191.65	-137.024	-86.6699	-33.8745	18.6157	72.937	127.258	187.378	247.192	317.993	390.93	465.088	552.673	634.155
166.3	-306.702	-244.141	-191.65	-136.719	-86.3648	-34.1797	18.6157	72.6318	127.258	187.073	248.108	317.993	390.015	465.088	553.589	634.46
166.4	-306.702	-243.53	-192.261	-136.719	-86.0596	-34.1797	18.6157	72.3267	126.953	186.768	248.718	319.214	390.015	465.393	553.894	634.766
166.5	-306.702	-243.53	-191.65	-136.719	-86.0596	-34.1797	18.9209	72.6318	126.953	186.768	248.718	319.519	389.404	466.614	554.199	634.766
166.6	-306.702	-242.92	-191.65	-136.414	-85.7544	-34.1797	18.6157	72.3267	127.563	187.073	248.718	319.519	388.794	467.834	553.589	635.071
166.7	-307.922	-242.31	-191.04	-136.719	-85.7544	-33.8745	18.9209	72.3267	127.563	186.768	248.718	318.909	388.489	468.75	552.979	634.766
166.8	-308.838	-242.31	-191.345	-136.719	-86.3648	-33.5693	18.9209	72.0215	128.784	187.378	248.718	317.993	388.489	469.971	552.368	634.46
166.9	-309.753	-242.92	-191.04	-136.719	-86.0596	-33.8745	19.5312	72.6318	129.089	187.683	248.718	317.993	388.489	470.276	552.063	634.155
167	-309.753	-242.92	-191.65	-136.719	-86.0596	-34.1797	19.2261	72.6318	128.479	187.378	249.329	317.993	388.794	470.276	552.368	634.766
167.1	-309.448	-242.92	-191.956	-136.414	-85.7544	-34.1797	19.5312	73.2422	128.174	186.768	249.939	318.604	389.709	469.055	553.284	635.071
167.2	-308.228	-242.615	-192.261	-135.803	-85.4492	-34.4849	19.2261	72.937	127.869	187.073	250.244	319.214	390.015	467.224	553.589	635.986
167.3	-307.007	-243.225	-191.956	-135.803	-85.7544	-34.79	18.9209	73.2422	127.258	187.073	250.244	318.909	389.709	466.003	553.284	635.986
167.4	-307.007	-242.92	-192.261	-136.414	-85.144	-34.79	18.6157	73.2422	126.648	187.988	250.244	318.298	389.709	466.003	552.368	635.376
167.5	-307.617	-242.615	-192.261	-136.719	-85.7544	-34.4849	18.6157	73.2422	126.648	187.988	250.549	318.298	389.404	466.614	552.063	635.071
167.6	-307.922	-242.615	-192.261	-137.329	-85.4492	-34.1797	18.3105	72.937	126.648	187.988	250.549	318.298	388.794	467.834	551.758	634.46
167.7	-308.838	-242.615	-191.65	-137.024	-85.4492	-34.1797	18.3105	72.6318	126.648	187.988	250.549	319.214	388.489	468.445	551.758	633.545
167.8	-309.448	-242.004	-191.65	-137.024	-86.0596	-34.1797	18.3105	72.3267	126.953	187.073	250.244	319.214	389.099	469.36	552.368	633.24
167.9	-309.143	-242.92	-191.956	-136.414	-86.3648	-34.1797	18.6157	72.3267	127.869	186.768	249.634	319.214	388.794	469.666	553.589	634.155
168	-309.448	-243.835	-191.65	-136.108	-86.3648	-34.1797	18.6157	72.6318	128.479	186.768	249.939	318.909	388.489	469.666	553.894	635.071
168.1	-309.143	-244.751	-191.956	-135.803	-86.3648	-34.1797	18.6157	72.937	128.479	187.378	249.634	318.604	387.573	469.055	554.504	636.292
168.2	-308.533	-244.751	-191.956	-135.498	-86.3648	-34.1797	18.9209	73.2422	128.479	187.988	249.329	317.993	387.878	469.055	555.115	635.986
168.3	-308.228	-244.751	-191.956	-135.498	-86.9751	-34.1797	18.9209	73.5474	128.174	187.683	249.329	317.993	387.573	469.36	556.335	635.986
168.4	-308.228	-245.056	-192.261	-135.803	-86.9751	-34.1797	18.9209	73.2422	127.869	187.683	248.718	317.383	387.573	469.36	556.335	635.986
168.5	-308.228	-245.056	-191.956	-136.108	-86.9751	-34.1797	18.9209	73.5474	127.563	187.683	248.718	317.383	387.878	468.75	556.946	636.597
168.6	-308.533	-245.667	-192.261	-135.498	-86.6699	-34.4849	18.6157	73.5474	127.563	187.378	248.108	318.298	389.099	468.14	556.335	636.597
168.7	-308.228	-245.361	-192.566	-135.498	-86.0596	-34.4849	18.9209	74.4629	128.174	187.378	248.108	318.604	389.099	466.614	556.03	635.986
168.8	-308.533	-245.056	-193.176	-135.498	-85.4492	-34.4849	18.6157	74.1577	128.479	187.378	248.108	319.214	389.404	465.393	555.115	636.292
168.9	-307.617	-245.361	-193.481	-135.498	-85.7544	-34.4849	18.3105	73.8525	128.784	187.378	248.413	319.214	388.794	464.783	554.81	635.681
169	-307.007	-244.751	-192.871	-135.498	-86.0596	-34.79	18.0054	72.6318	129.089	187.988	249.023	319.214	387.878	464.478	554.199	636.292
169.1	-307.007	-245.056	-192.261	-135.803	-86.3648	-34.4849	18.6157	72.6318	129.395	188.293	248.718	318.604	387.573	464.172	554.504	637.512
169.2	-307.007	-245.361	-191.65	-136.108	-86.3648	-34.4849	19.2261	72.937	129.395	188.599	248.413	317.993	388.184	464.478	554.504	637.817
169.3	-307.007	-245.361	-191.345	-136.414	-86.0596	-34.4849	19.2261	73.2422	128.784	187.988	248.413	317.993	388.184	463.867	554.81	636.902
169.4	-307.312	-245.056	-191.345	-137.329	-86.3648	-34.1797	18.9209	73.2422	128.784	187.988	248.413	317.688	388.489	463.562	554.504	635.681
169.5	-307.312	-245.361	-191.345	-137.329	-86.3648	-34.4849	18.6157	72.937	128.174	187.683	247.803	317.993	388.794	463.257	554.504	634.766
169.6	-307.312	-245.361	-191.04	-136.719	-85.7544	-33.5693	18.3105	72.3267	128.479	187.378	247.803	318.298	388.794	462.952	553.894	634.766
169.7	-307.617	-245.056	-191.345	-136.719	-85.144	-33.5693	17.7002	72.937	128.174	186.462	247.803	318.604	388.489	463.867	553.284	635.071
169.8	-307.007	-244.446	-191.345	-136.414	-85.144	-33.5693	17.7002	72.937	128.479	186.157	247.803	318.604	388.184	465.088	553.284	635.376
169.9	-306.396	-244.446	-191.345	-136.719	-85.144	-32.959	17.7002	72.3267	128.784	186.462	248.108	317.688	388.489	466.614	553.589	635.986
170	-306.396	-244.446	-191.65	-137.329	-85.144	-33.5693	18.0054	72.3267	128.479	186.768	248.108	317.383	388.489	467.834	553.589	635.986
170.1	-307.007	-244.141	-191.345	-137.329	-85.7544	-34.4849	18.3105	72.6318	128.784	187.378	248.413	316.772	388.184	467.834	553.894	635.986
170.2	-308.533	-243.53	-191.345	-136.719	-85.7544	-34.4849	18.0054	72.3267	128.784	187.378	247.803	316.772	388.184	467.529	554.199	636.292
170.3	-309.753	-243.835	-191.65	-136.414	-85.4492	-34.4849	18.3105	72.3267	128.784	186.462	247.498	317.993	388.184	466.919	554.199	635.681
170.4	-310.364	-244.446	-191.65	-136.108	-84.8389	-34.4849	18.6157	72.6318	128.479	186.157	247.192	318.909	387.878	466.309	553.894	634.766
170.5	-310.059	-245.056	-191.04	-135.193	-84.5337	-34.4849	18.3105	72.937	128.784	186.157	247.498	318.604	388.184	466.309	553.284	634.155
170.6	-310.059	-244.751	-191.04	-135.193	-84.5337	-34.1797	18.0054	73.2422	129.395	186.157	246.887	318.298	388.489	465.393	553.589	634.155
170.7	-309.753	-244.751	-191.04	-135.498	-84.5337	-33.8745	18.0054	73.8525	129.7	185.852	246.887	317.993	388.184	464.783	554.199	633.545
170.8	-308.838	-245.056	-191.345	-136.719	-84.8389	-33.2642	18.6157	73.8525	130.005	186.768	246.277	318.298	387.878	463.562	554.504	634.155
170.9	-308.838	-244.751	-191.345	-137.329	-84.8389	-32.959	18.6157	73.2422	129.7	187.378	245.667	318.909	387.268	462.646	554.504	634.766
171	-307.922	-244.751	-190.735	-137.329	-85.4492	-32.959	19.2261	72.937	129.395	187.378	245.972	318.604	386.963	462.646	554.199	635.376
171.1	-307.617	-243.835	-190.43	-136.719	-85.7544	-33.2642	18.9209	72.937	129.395	187.988	245.361	318.909	386.963	462.646	553.894	636.902
171.2	-307.617	-244.446	-190.125	-135.803	-85.7544	-33.5693	19.2261	73.2422	130.005	187.378	245.667	318.604	387.573	463.562	553.894	636.902
171.3	-307.922	-244.751	-190.735	-136.108	-85.7544	-34.1797	18.6157	73.2422	129.7	187.378	245.667	318.298	388.794	465.088	554.199	635.986
171.4	-308.533	-245.056	-190.735	-136.108	-85.4492	-34.1797	18.3105	73.2422	130.005	187.073	245.667	317.078	389.404	466.309	554.504	634.46
171.5	-309.143	-245.056	-190.735	-136.108	-85.7544	-34.4849	18.0054	72.3267	129.7	187.073	245.972	316.467	388.794	467.224	554.504	634.46
171.6	-309.143	-245.361	-190.735	-136.108	-85.4492	-34.1797	18.0054	72.6318	129.7	187.073	245.972	315.857	388.184	466.919	553.894	635.376
171.7	-309.448	-244.751	-190.125	-136.108	-85.144	-34.1797	18.9209	72.937	129.089	187.073	246.277	315.552	388.184	466.919	554.504	636.902
171.8	-309.143	-244.751	-189.819	-136.108	-85.144	-34.4849	19.5312	73.2422	128.784	187.378	246.582	315.247	388.489	466.309	555.115	637.817
171.9	-308.533	-244.141	-189.819	-135.498	-85.144	-33.8745	19.8364	73.5474	128.479	187.378	247.192	315.857	388.794	466.003	555.42	638.428
172	-308.533	-243.53	-190.125	-135.193	-85.7544	-33.8745	19.8364	73.2422	127.869	187.073	247.498	316.467	388.794	466.003	554.81	639.343
172.1	-308.838	-242.92	-190.735	-135.193	-86.0596	-33.8745	19.8364	73.2422	127.258	187.683	247.192	317.078	389.099	466.614	554.504	639.038
172.2	-307.617	-242.92	-191.04	-135.193	-86.3648	-34.4849	19.5312	73.2422	127.258	187.988	247.498	317.383	388.794	467.224	554.81	638.123
172.3	-306.396	-242.92	-191.345	-135.803	-86.0596	-34.1797	18.9209	73.5474	127.869	188.599	247.192	317.383	389.404	467.834	554.81	638.123
172.4	-305.786	-242.31	-191.65	-135.803	-85.144	-33.5693	18.6157	73.8525	128.479	188.599	247.498	317.078	389.709	468.445	555.42	637.817
172.5	-305.481	-242.004	-191.956	-135.803	-85.4492	-33.2642	18.6157	73.2422	128.784	187.683	247.803	317.383	389.404	469.055	555.42	637.512
172.6	-305.481	-241.394	-191.65	-136.719	-85.144	-32.3486	18.6157	73.5474	128.784	187.378	248.413	318.298	389.404	468.14	556.03	636.902
172.7	-306.091	-241.699	-190.735	-137.329	-85.4492	-33.5693	18.9209	73.5474	128.174	186.768	248.413	317.993	388.794	467.529	556.946	636.902
172.8	-306.396	-242.615	-190.43	-137.329	-85.144	-33.5693	18.9209	73.5474	128.174	186.768	248.413	317.383	388.489	467.224	556.946	637.512
172.9	-306.702	-243.835	-189.819	-137.024	-85.4492	-34.1797	19.5312	73.5474	128.174	187.073	248.413	317.078	388.489	466.919	556.946	636.902
173	-306.396	-244.446	-189.819	-137.024	-85.7544	-34.4849	19.2261	72.6318	128.174	187.073	249.329	316.162	388.184	467.529	556.946	637.207
173.1	-306.396	-244.751	-190.43	-136.719	-85.7544	-34.4849	19.5312	73.2422	128.479	186.768	249.634	316.467	388.184	467.529	556.03	637.512
173.2	-306.091	-244.446	-191.345	-136.414	-85.4492	-34.4849	19.2261	72.937	127.869	186.768	250.549	315.857	388.489	467.224	555.115	638.123
173.3	-306.091	-243.835	-191.04	-136.108	-85.7544	-34.4849	18.6157	73.2422	128.479	186.768	250.244	315.552	388.184	466.309	555.115	637.817
173.4	-305.786	-243.53	-190.735	-136.108	-85.144	-34.4849	18.3105	73.2422	128.174	187.073	249.939	315.857	387.573	466.003	555.42	637.207
173.5	-307.007	-243.225	-190.735	-136.108	-84.5337	-34.4849	17.7002	73.2422	127.869	187.378	249.939	316.162	388.184	465.698	556.946	635.681
173.6	-308.228	-243.225	-191.04	-136.719	-85.144	-34.1797	17.395	73.2422	127.563	187.988	249.329	316.772	388.794	465.698	558.777	634.46
173.7	-308.838	-243.53	-190.735	-136.414	-86.0596	-34.1797	18.0054	73.2422	127.563	187.988	249.023	317.688	389.404	466.309	559.998	633.85
173.8	-309.143	-243.835	-190.43	-135.803	-86.6699	-33.8745	17.7002	72.937	127.258	187.683	249.023	318.604	390.625	465.698	559.692	632.935
173.9	-309.448	-244.446	-190.125	-135.803	-86.0596	-33.8745	18.3105	73.5474	127.258	187.988	249.023	318.604	390.625	464.783	557.556	632.629
174	-309.448	-244.446	-189.819	-135.498	-85.144	-33.5693	18.3105	73.2422	126.953	187.988	248.413	319.214	389.709	464.172	556.335	632.629
174.1	-309.143	-244.446	-189.514	-135.803	-85.4492	-33.8745	18.3105	72.6318	126.648	188.599	248.108	318.604	389.709	465.088	556.03	632.324
174.2	-309.143	-244.751	-189.819	-136.108	-85.4492	-33.8745	18.6157	72.6318	126.648	188.904	248.108	317.993	389.404	466.614	556.03	633.545
174.3	-308.228	-244.446	-190.125	-136.108	-85.7544	-33.8745	18.6157	73.2422	126.953	188.599	247.498	317.688	389.709	468.14	556.641	635.071
174.4	-307.922	-244.446	-190.125	-136.414	-86.0596	-33.8745	18.6157	73.8525	126.953	187.988	247.498	317.688	390.015	469.055	556.641	635.681
174.5	-308.228	-243.835	-190.735	-136.719	-85.7544	-34.1797	18.6157	73.8525	127.258	187.378	247.498	317.688	390.93	469.666	557.861	636.597
174.6	-308.533	-243.53	-190.43	-136.719	-86.0596	-33.8745	18.0054	73.5474	127.258	187.073	247.803	317.078	391.541	469.055	558.167	637.512
174.7	-307.922	-243.53	-190.125	-136.414	-86.0596	-33.8745	18.3105	73.2422	127.258	186.768	247.803	316.772	392.456	468.14	557.556	636.902
174.8	-307.312	-243.225	-190.125	-135.803	-85.7544	-33.5693	18.3105	73.2422	127.563	187.378	247.803	317.078	392.456	467.224	556.946	637.207
174.9	-307.312	-243.225	-190.43	-135.498	-85.7544	-34.1797	18.3105	73.5474	127.563	187.378	247.803	316.772	392.761	467.529	557.251	636.902
175	-307.617	-243.53	-191.04	-135.193	-85.144	-34.4849	18.6157	73.5474	127.563	187.683	247.192	316.772	392.456	468.14	557.556	636.597
175.1	-307.617	-243.53	-191.04	-134.888	-84.8389	-34.79	18.3105	73.5474	127.563	187.683	247.192	317.078	391.846	467.529	558.472	635.986
175.2	-307.007	-243.225	-191.345	-134.888	-84.8389	-34.4849	18.6157	73.2422	127.869	187.683	246.582	317.688	390.32	467.529	557.861	634.766
175.3	-307.312	-243.53	-191.345	-135.498	-85.4492	-34.1797	18.0054	72.937	127.869	187.988	245.972	318.298	389.404	466.919	557.251	635.071
175.4	-307.922	-242.92	-191.345	-135.193	-85.7544	-34.1797	18.0054	72.937	128.479	188.293	246.277	317.993	389.099	466.919	555.725	635.986
175.5	-308.228	-242.92	-191.04	-135.803	-86.0596	-34.1797	17.7002	72.937	128.479	188.904	246.277	317.688	388.184	466.614	555.42	637.512
175.6	-308.533	-243.53	-190.43	-136.108	-85.4492	-34.1797	17.7002	73.2422	128.479	188.599	246.277	317.688	388.489	467.224	555.42	637.512
175.7	-308.838	-243.835	-190.43	-136.719	-85.7544	-33.8745	18.0054	73.2422	128.479	187.988	246.582	317.688	388.794	466.919	555.115	636.597
175.8	-309.448	-244.141	-190.125	-136.719	-85.144	-34.1797	18.0054	73.2422	128.174	187.683	246.277	317.688	389.709	466.614	554.81	635.681
175.9	-309.448	-244.141	-191.345	-136.414	-85.144	-33.8745	18.6157	73.2422	127.869	188.293	246.887	317.688	389.709	465.698	554.81	635.986
176	-309.448	-243.835	-191.956	-136.719	-85.4492	-34.4849	18.6157	72.6318	127.563	187.988	247.498	317.993	390.32	466.919	554.199	635.986
176.1	-308.533	-244.141	-192.261	-137.329	-86.0596	-33.8745	18.9209	73.2422	127.563	187.988	248.413	318.298	389.099	466.919	553.589	635.986
176.2	-308.533	-244.141	-192.261	-137.329	-86.3648	-34.4849	19.2261	73.5474	127.563	188.293	248.108	319.214	388.184	467.834	552.673	635.986
176.3	-307.617	-244.446	-192.261	-136.719	-86.6699	-34.1797	18.9209	73.2422	127.869	188.904	247.498	320.435	387.573	469.36	552.979	635.986
176.4	-307.922	-244.141	-192.871	-136.108	-86.0596	-34.4849	19.2261	73.2422	127.563	188.904	246.582	320.435	386.963	470.581	553.284	635.986
176.5	-307.617	-244.751	-192.566	-135.803	-85.4492	-34.79	19.2261	72.937	127.563	188.599	246.277	320.435	387.573	471.191	554.81	636.292
176.6	-307.922	-244.446	-192.566	-135.498	-85.4492	-35.0952	18.9209	72.6318	127.869	187.988	246.582	319.214	388.794	469.971	554.81	636.292
176.7	-308.838	-244.446	-191.65	-135.498	-84.8389	-34.79	19.2261	72.6318	127.869	187.378	247.192	317.688	389.709	469.055	555.115	635.681
176.8	-309.448	-244.141	-191.345	-136.108	-85.144	-34.4849	18.9209	72.6318	128.479	187.378	247.803	316.467	390.625	468.14	555.115	635.376
176.9	-309.448	-243.835	-191.04	-136.414	-84.8389	-34.1797	18.9209	72.6318	128.479	188.293	247.803	316.162	390.625	467.834	555.115	634.766
177	-308.838	-244.141	-191.345	-137.024	-85.4492	-34.1797	18.9209	72.3267	128.174	188.904	247.803	316.467	389.404	467.834	554.81	634.155
177.1	-308.228	-243.53	-190.735	-137.024	-85.7544	-33.5693	18.9209	72.0215	127.869	188.904	247.803	316.467	388.489	467.529	554.199	633.24
177.2	-307.617	-243.225	-190.735	-136.719	-85.4492	-34.4849	18.9209	72.937	127.869	190.125	247.498	316.162	388.184	467.529	553.894	632.629
177.3	-307.007	-242.92	-190.43	-136.719	-85.7544	-34.1797	18.6157	73.2422	127.258	190.125	247.498	316.162	387.878	467.529	554.504	633.24
177.4	-306.396	-242.31	-190.735	-137.024	-86.0596	-35.0952	18.3105	73.5474	127.563	189.209	246.887	315.552	388.184	466.919	555.42	633.545
177.5	-306.091	-242.92	-191.04	-137.329	-86.0596	-34.4849	18.3105	73.2422	127.869	188.599	246.582	316.162	388.489	466.309	555.725	634.155
177.6	-306.091	-242.615	-191.65	-137.329	-86.3648	-34.4849	18.3105	72.937	128.784	188.293	247.192	316.162	388.489	465.698	555.725	634.155
177.7	-307.007	-243.53	-192.261	-137.024	-86.3648	-34.1797	18.3105	72.6318	128.784	187.683	247.803	316.467	388.794	465.393	555.725	633.85
177.8	-307.007	-243.53	-191.956	-136.414	-86.6699	-34.79	19.2261	72.937	129.089	187.683	248.413	316.772	388.794	466.003	556.335	634.46
177.9	-307.312	-244.141	-191.345	-136.719	-86.6699	-34.4849	19.8364	72.937	128.479	187.988	248.108	317.078	389.099	466.919	556.641	635.071
178	-306.702	-244.446	-191.04	-137.024	-86.0596	-34.1797	20.1416	72.0215	128.479	188.293	247.498	317.993	388.489	468.14	556.946	635.071
178.1	-306.702	-244.751	-190.735	-137.024	-85.7544	-34.1797	19.8364	71.7163	128.174	188.293	247.498	317.993	388.794	469.36	556.641	634.155
178.2	-306.396	-244.751	-190.125	-137.634	-85.7544	-33.8745	19.5312	71.7163	128.174	188.293	247.498	318.298	388.489	469.666	556.335	633.545
178.3	-305.786	-245.056	-190.125	-137.634	-85.7544	-33.2642	19.5312	72.0215	127.563	188.904	247.498	317.688	388.184	470.581	556.641	633.24
178.4	-305.786	-245.056	-190.125	-137.939	-86.0596	-32.959	19.2261	72.0215	127.258	188.599	247.192	317.383	387.878	470.581	555.725	633.24
178.5	-306.091	-244.446	-190.43	-137.634	-86.0596	-33.2642	18.9209	72.937	127.869	188.293	247.192	317.078	388.794	470.581	554.81	634.155
178.6	-306.702	-244.141	-190.735	-136.719	-86.3648	-33.5693	18.9209	73.5474	127.563	188.293	247.803	317.993	389.709	470.581	554.81	634.155
178.7	-307.922	-243.835	-190.735	-136.719	-86.0596	-33.5693	18.9209	73.5474	128.174	187.683	248.413	317.383	389.404	470.581	555.115	634.766
178.8	-307.922	-244.141	-190.735	-136.719	-86.0596	-33.8745	19.5312	73.2422	128.174	188.293	248.413	317.383	389.709	470.276	555.725	634.155
178.9	-308.228	-244.141	-190.125	-136.108	-86.3648	-34.4849	19.5312	72.6318	128.174	188.904	248.413	317.078	390.015	469.36	555.42	633.85
179	-307.617	-243.835	-189.819	-135.803	-86.6699	-34.4849	20.1416	72.937	127.563	188.904	248.718	317.688	389.709	468.445	555.115	634.46
179.1	-307.312	-243.53	-190.125	-135.803	-86.3648	-34.79	20.1416	72.937	126.648	189.209	248.413	317.993	389.709	467.529	554.81	635.071
179.2	-307.312	-243.53	-190.125	-135.193	-85.4492	-35.0952	19.2261	72.937	126.343	188.904	248.413	317.993	388.794	467.529	555.115	635.681
179.3	-307.312	-244.141	-190.735	-135.498	-85.144	-35.0952	19.2261	72.6318	126.648	189.209	248.108	318.298	388.489	466.309	556.335	635.071
179.4	-307.007	-244.141	-190.735	-136.108	-84.8389	-34.4849	18.9209	73.2422	127.258	189.514	249.023	317.688	388.184	466.003	556.946	634.155
179.5	-306.396	-243.835	-190.735	-136.719	-84.8389	-33.8745	18.3105	73.5474	127.258	188.599	249.329	317.688	388.184	465.698	557.556	633.24
179.6	-305.481	-244.446	-190.43	-137.024	-84.8389	-33.8745	18.3105	72.6318	127.563	187.988	249.634	317.688	388.184	466.003	558.472	632.324
179.7	-305.176	-244.141	-191.04	-137.329	-85.144	-34.4849	18.3105	72.6318	128.174	187.378	249.329	317.688	388.184	466.309	558.777	632.019
179.8	-306.091	-244.141	-190.43	-136.719	-84.8389	-34.1797	18.3105	72.6318	128.174	187.378	249.329	317.688	387.878	467.834	557.861	631.104
179.9	-306.702	-244.446	-190.735	-136.108	-85.144	-34.1797	18.9209	72.6318	128.174	187.683	249.329	317.688	387.573	468.75	556.03	629.272
180	-307.617	-244.446	-191.04	-136.108	-85.144	-34.1797	18.9209	72.6318	128.479	187.988	249.634	317.688	387.878	469.36	554.81	628.357
180.1	-307.312	-244.751	-191.04	-136.414	-85.144	-34.79	18.9209	72.937	127.869	187.683	249.939	317.383	387.573	469.36	554.504	628.357
180.2	-308.228	-244.751	-191.345	-136.719	-85.144	-34.4849	18.3105	72.937	127.563	187.683	249.634	317.383	387.268	469.055	554.81	629.578
180.3	-307.922	-245.056	-191.04	-136.719	-85.144	-34.79	18.3105	72.937	127.563	187.683	249.634	317.688	387.268	468.445	555.115	631.104
180.4	-308.228	-245.056	-190.735	-136.108	-85.144	-34.79	18.3105	72.6318	127.869	187.683	249.329	317.383	387.268	468.14	555.42	632.629
180.5	-307.922	-245.361	-190.43	-136.108	-85.144	-35.0952	18.6157	72.3267	128.174	188.599	248.413	317.993	387.878	467.529	556.03	633.85
180.6	-307.617	-245.667	-190.735	-136.719	-86.0596	-34.79	19.5312	72.3267	128.784	188.293	248.413	317.993	388.184	467.834	556.641	634.46
180.7	-306.702	-246.277	-191.04	-136.719	-86.3648	-34.79	18.9209	72.0215	129.089	188.293	247.498	317.993	388.489	467.834	556.641	635.376
180.8	-307.007	-245.972	-191.345	-137.024	-86.0596	-35.0952	18.9209	71.7163	128.784	187.683	247.803	318.298	387.878	467.834	556.946	635.376
180.9	-307.007	-245.972	-191.04	-136.414	-86.0596	-34.79	18.9209	72.0215	128.479	188.293	247.498	318.298	388.184	468.445	556.946	634.766
181	-307.007	-245.667	-190.735	-136.719	-86.0596	-35.0952	18.6157	71.7163	128.479	188.599	247.498	318.604	388.184	468.445	556.946	634.766
181.1	-307.007	-245.056	-191.345	-136.414	-85.7544	-34.79	18.6157	72.0215	128.784	188.599	247.192	318.909	387.573	467.834	557.251	636.597
181.2	-307.007	-244.751	-191.345	-136.719	-85.7544	-33.5693	18.6157	72.3267	128.479	189.209	246.582	319.214	387.573	467.529	558.167	638.123
181.3	-307.007	-245.056	-191.04	-136.414	-85.7544	-33.5693	18.9209	72.6318	128.784	188.904	246.582	318.909	387.573	467.224	558.472	638.123
181.4	-306.702	-245.667	-191.345	-136.414	-86.3648	-33.5693	18.6157	72.6318	128.784	188.904	247.498	318.604	387.573	466.919	557.861	637.207
181.5	-306.091	-245.972	-190.735	-136.414	-86.3648	-33.5693	18.3105	72.6318	128.784	188.599	247.498	318.298	388.184	467.834	558.167	635.071
181.6	-305.786	-246.277	-189.819	-136.719	-86.0596	-33.8745	18.3105	72.0215	128.479	187.683	248.413	318.604	388.794	468.445	559.082	633.24
181.7	-306.396	-245.972	-190.125	-136.719	-86.0596	-33.5693	18.6157	72.0215	128.174	187.683	247.803	318.604	389.709	468.445	559.692	632.324
181.8	-306.702	-246.277	-191.345	-136.719	-85.7544	-33.8745	18.6157	72.0215	128.784	187.683	248.108	318.604	391.235	468.75	559.387	632.629
181.9	-307.007	-245.972	-191.04	-136.414	-85.4492	-34.1797	18.9209	72.3267	128.784	187.988	247.803	318.909	390.625	468.75	557.861	633.24
182	-307.922	-246.582	-191.345	-136.414	-85.144	-34.1797	18.9209	72.937	129.395	187.683	246.887	318.909	390.625	469.666	556.335	633.85
182.1	-307.922	-246.277	-191.345	-136.719	-84.5337	-33.8745	18.9209	73.2422	129.089	188.293	247.192	318.909	390.32	469.666	555.115	634.46
182.2	-307.312	-245.972	-191.04	-136.414	-84.5337	-34.4849	18.9209	73.2422	128.784	188.599	246.887	318.604	389.709	469.36	554.504	635.071
182.3	-306.702	-245.667	-191.04	-137.024	-85.144	-34.1797	18.9209	74.1577	128.479	188.599	246.582	318.604	389.404	468.445	554.81	634.46
182.4	-306.396	-245.361	-190.43	-137.634	-85.7544	-33.5693	18.6157	73.5474	128.174	188.599	247.498	318.604	389.099	467.224	556.335	633.85
182.5	-306.396	-245.056	-190.735	-137.939	-86.0596	-33.2642	18.9209	73.2422	128.174	188.904	248.718	319.214	389.404	466.309	558.472	633.24
182.6	-306.396	-245.667	-190.735	-137.939	-86.3648	-33.5693	18.3105	73.2422	128.174	189.209	249.023	319.519	389.709	466.309	560.303	632.629
182.7	-306.396	-245.972	-191.04	-137.024	-86.3648	-33.5693	18.3105	73.2422	127.869	190.125	249.023	320.435	389.709	466.919	559.998	633.85
182.8	-306.091	-245.667	-191.345	-136.414	-86.3648	-33.5693	18.3105	73.2422	127.869	189.819	249.023	319.824	389.404	467.529	558.167	634.155
182.9	-306.702	-245.361	-191.956	-135.803	-85.7544	-33.5693	18.3105	72.937	127.563	190.125	249.329	319.824	389.099	468.445	556.946	634.766
183	-307.617	-244.751	-192.871	-135.498	-85.7544	-32.959	18.0054	72.937	127.258	189.209	249.023	320.129	388.794	468.75	556.641	634.155
183.1	-307.617	-244.446	-192.871	-135.498	-86.0596	-33.5693	18.3105	72.6318	127.258	188.904	248.413	319.824	389.404	469.055	556.641	634.155
183.2	-307.312	-244.141	-191.345	-135.498	-86.3648	-33.8745	18.6157	72.3267	127.258	188.904	248.413	319.519	388.794	468.75	556.335	634.766
183.3	-307.617	-244.446	-190.735	-135.803	-86.3648	-34.4849	18.6157	72.3267	127.563	188.599	248.108	319.519	388.184	467.529	556.03	635.376
183.4	-307.617	-244.446	-189.819	-135.803	-85.7544	-34.4849	18.9209	72.0215	127.563	187.988	248.413	319.519	387.878	466.919	556.03	635.681
183.5	-307.617	-243.835	-189.514	-135.803	-85.4492	-35.0952	18.9209	72.3267	127.563	187.683	249.023	320.129	387.573	466.309	556.335	635.681
183.6	-307.312	-243.835	-189.819	-135.498	-85.144	-34.4849	18.3105	72.3267	127.258	186.768	249.023	319.824	387.878	465.698	556.03	635.986
183.7	-307.007	-243.835	-190.125	-135.803	-85.144	-34.1797	18.3105	72.3267	126.953	187.378	249.634	320.129	387.878	466.003	555.725	635.681
183.8	-307.617	-243.835	-190.735	-135.803	-84.5337	-34.1797	18.3105	72.6318	127.258	187.988	249.634	319.519	387.878	465.088	555.725	635.986
183.9	-307.312	-243.835	-191.04	-136.414	-84.8389	-33.8745	18.0054	72.0215	127.563	188.599	249.329	319.214	387.878	464.478	555.42	636.902
184	-307.312	-243.225	-191.345	-136.108	-84.8389	-33.8745	18.0054	72.3267	127.869	188.599	249.634	319.824	387.573	463.562	555.42	637.512
184.1	-307.007	-242.615	-191.65	-136.719	-84.8389	-33.2642	18.3105	72.3267	128.479	188.599	249.634	320.129	387.573	463.867	555.725	637.512
184.2	-306.396	-242.004	-191.956	-136.719	-84.8389	-33.5693	18.0054	72.3267	128.174	188.599	249.634	320.74	386.658	464.783	556.641	638.123
184.3	-305.786	-242.31	-191.956	-136.719	-85.144	-33.5693	18.3105	72.6318	127.869	188.599	249.329	321.35	386.353	466.003	556.946	639.038
184.4	-305.481	-242.31	-191.04	-137.329	-86.0596	-33.5693	18.3105	72.937	127.869	188.293	249.023	320.435	385.742	466.919	556.946	639.954
184.5	-305.786	-242.31	-190.43	-136.719	-85.7544	-33.5693	18.6157	72.6318	128.174	188.293	248.718	319.824	386.353	466.919	556.03	639.648
184.6	-306.396	-242.92	-190.43	-137.024	-85.7544	-33.8745	18.6157	72.3267	128.174	188.599	248.413	319.214	386.963	467.224	556.335	638.733
184.7	-307.312	-243.53	-190.43	-137.329	-85.4492	-34.1797	18.3105	72.6318	127.869	188.904	248.718	318.298	387.268	467.834	556.03	638.123
184.8	-307.007	-243.835	-190.43	-137.329	-85.4492	-34.4849	18.3105	72.0215	127.563	188.599	249.329	317.383	387.573	468.445	556.335	638.123
184.9	-306.702	-243.835	-190.735	-137.939	-85.144	-34.4849	18.3105	72.6318	127.258	188.904	249.023	317.688	387.878	468.445	556.335	638.733
185	-306.702	-243.53	-190.735	-137.939	-85.4492	-34.1797	18.3105	72.6318	126.648	188.599	249.329	318.298	388.489	467.834	556.946	639.954
185.1	-306.396	-242.615	-191.04	-137.329	-85.144	-34.1797	18.3105	72.937	126.343	189.209	248.718	319.519	388.794	467.529	556.641	640.869
185.2	-306.702	-241.699	-190.735	-137.024	-85.144	-33.8745	19.2261	73.2422	126.648	188.904	248.413	320.435	388.184	467.834	555.725	640.564
185.3	-307.007	-242.004	-190.43	-136.719	-84.8389	-33.8745	18.6157	73.2422	126.953	188.293	247.803	321.045	388.489	467.529	556.03	639.954
185.4	-307.617	-241.699	-190.735	-137.329	-84.5337	-34.1797	18.9209	72.937	127.563	187.988	247.192	320.74	388.489	466.614	556.335	639.648
185.5	-307.922	-242.004	-191.345	-137.024	-84.5337	-33.5693	18.9209	72.3267	127.563	187.988	247.192	320.129	389.099	466.614	556.641	639.648
185.6	-307.617	-242.31	-190.735	-137.329	-84.5337	-33.5693	19.2261	72.3267	127.869	188.293	247.803	320.129	389.404	466.309	557.251	639.954
185.7	-307.617	-242.615	-190.125	-137.024	-84.8389	-34.1797	19.5312	72.3267	127.869	187.988	248.108	320.74	389.404	467.224	556.335	639.954
185.8	-307.007	-242.92	-189.819	-136.414	-85.144	-34.1797	19.5312	72.6318	127.869	188.599	248.413	320.74	389.404	467.834	555.42	639.648
185.9	-307.007	-243.53	-190.43	-136.414	-85.144	-34.79	19.2261	72.6318	127.258	188.599	248.718	320.435	389.099	468.14	555.115	639.343
186	-307.007	-243.835	-191.04	-136.719	-85.4492	-35.0952	18.9209	73.2422	126.648	188.904	248.718	320.74	388.794	468.75	555.42	639.648
186.1	-306.091	-244.141	-191.65	-136.719	-85.144	-34.79	18.6157	73.5474	126.343	188.904	248.108	321.045	388.489	469.055	555.725	639.343
186.2	-306.091	-244.141	-191.65	-136.719	-85.144	-34.4849	18.6157	73.8525	126.953	188.904	248.718	320.74	388.489	468.445	554.81	639.343
186.3	-306.091	-244.446	-191.04	-137.024	-85.144	-33.5693	18.3105	73.2422	127.258	188.599	248.718	320.435	388.184	467.834	554.504	638.428
186.4	-306.396	-243.835	-191.345	-136.719	-85.144	-33.2642	18.0054	73.2422	127.869	187.988	249.023	318.909	388.184	466.919	554.81	637.512
186.5	-307.007	-243.835	-191.04	-137.024	-85.4492	-33.8745	18.3105	73.2422	128.174	187.683	249.634	318.604	389.404	466.919	555.42	636.597
186.6	-307.922	-243.225	-191.345	-137.024	-85.144	-34.1797	18.6157	73.2422	128.784	187.683	249.634	318.604	390.625	467.224	556.335	636.597
186.7	-307.617	-242.31	-191.65	-137.024	-85.4492	-34.79	18.6157	72.6318	129.089	187.683	249.634	318.909	390.015	467.224	556.335	637.207
186.8	-307.007	-241.394	-191.345	-136.414	-85.7544	-34.79	18.9209	72.6318	129.089	187.988	249.634	319.519	390.625	466.614	556.641	638.123
186.9	-307.007	-241.394	-191.345	-135.498	-85.7544	-34.4849	18.9209	72.6318	129.395	187.988	249.939	319.519	391.846	466.919	556.335	638.733
187	-307.007	-242.004	-191.65	-135.498	-85.7544	-34.4849	18.6157	72.6318	129.395	188.599	249.939	319.214	392.761	466.919	555.725	639.343
187.1	-307.617	-242.615	-191.65	-134.888	-85.4492	-34.79	18.3105	72.6318	129.7	189.209	249.634	319.824	392.456	468.14	555.725	639.648
187.2	-307.922	-243.53	-192.566	-134.888	-84.8389	-34.79	18.6157	72.6318	129.7	188.904	249.329	320.435	391.235	469.36	555.725	638.733
187.3	-308.228	-243.835	-191.956	-134.888	-85.144	-34.4849	18.0054	72.6318	130.31	188.599	249.329	320.129	390.015	470.276	555.725	638.123
187.4	-308.228	-243.53	-191.956	-135.193	-85.144	-34.1797	18.0054	72.6318	130.005	188.599	249.329	320.129	388.794	470.581	555.115	638.428
187.5	-308.228	-243.225	-191.04	-135.498	-85.4492	-34.4849	18.3105	72.6318	129.7	188.599	249.023	320.129	388.489	469.36	555.115	637.817
187.6	-307.922	-242.615	-190.735	-135.193	-85.4492	-34.1797	18.6157	72.6318	129.089	188.599	249.023	320.129	388.794	468.75	555.725	637.512
187.7	-308.533	-242.92	-190.43	-134.583	-85.4492	-34.4849	18.6157	72.937	128.784	188.599	249.329	319.519	389.099	468.14	555.725	638.733
187.8	-309.448	-243.53	-190.43	-134.277	-85.4492	-34.4849	18.6157	73.2422	128.174	188.904	249.023	319.214	389.099	468.14	556.335	638.123
187.9	-310.669	-244.446	-190.735	-134.583	-85.4492	-34.4849	18.6157	73.5474	127.869	188.904	249.023	318.298	388.794	468.14	555.725	637.817
188	-310.669	-245.361	-190.43	-134.583	-85.7544	-34.1797	18.3105	73.2422	127.869	189.819	248.718	317.383	388.489	468.445	555.725	636.902
188.1	-310.059	-245.361	-190.735	-135.498	-85.7544	-34.79	18.0054	73.2422	127.563	189.819	248.413	317.078	388.794	467.834	555.115	637.207
188.2	-309.753	-245.361	-190.125	-135.498	-85.144	-34.79	18.3105	73.2422	128.174	189.514	248.413	317.078	388.184	468.14	554.81	638.123
188.3	-310.059	-245.056	-189.819	-135.498	-85.7544	-35.4004	18.0054	72.6318	128.784	189.209	248.108	317.383	387.878	468.75	555.42	639.038
188.4	-310.059	-244.141	-189.514	-134.583	-86.0596	-35.7056	18.3105	72.6318	128.784	189.209	248.108	317.688	386.658	469.971	556.03	638.733
188.5	-310.059	-243.53	-189.819	-134.583	-86.3648	-34.79	18.6157	72.6318	128.479	189.209	248.413	317.688	387.573	470.276	556.946	638.733
188.6	-310.364	-243.835	-190.735	-134.888	-86.3648	-34.79	18.6157	72.6318	128.479	188.904	248.718	318.298	388.489	470.276	557.556	638.428
188.7	-310.669	-243.53	-191.04	-135.193	-85.7544	-35.0952	18.3105	72.937	128.174	188.904	248.413	318.909	388.794	470.581	557.861	639.343
188.8	-310.059	-243.53	-191.04	-135.803	-85.144	-35.0952	18.9209	72.937	128.174	189.514	248.108	318.604	388.489	470.581	557.861	640.564
188.9	-309.448	-244.141	-191.04	-136.108	-85.144	-34.4849	18.3105	73.2422	128.174	188.904	248.413	318.909	389.099	470.886	556.946	640.869
189	-308.228	-244.141	-191.04	-136.108	-84.8389	-34.1797	18.3105	73.8525	128.174	188.904	248.718	318.604	388.794	470.886	556.335	640.564
189.1	-307.312	-243.225	-192.261	-136.719	-84.2285	-33.5693	18.3105	74.1577	128.174	189.209	248.413	318.298	387.878	470.276	556.335	640.259
189.2	-307.007	-242.615	-191.956	-136.108	-85.144	-33.5693	18.3105	74.4629	127.563	188.904	248.413	317.383	387.573	470.276	556.641	639.954
189.3	-307.007	-242.615	-191.956	-136.108	-84.8389	-33.8745	18.3105	74.1577	127.258	189.209	247.803	317.078	387.268	470.581	556.641	639.648
189.4	-306.702	-242.615	-191.65	-135.803	-86.0596	-33.8745	18.6157	74.1577	126.953	189.819	248.108	316.772	387.268	470.886	556.335	639.648
189.5	-306.091	-242.92	-191.65	-135.803	-86.3648	-33.8745	18.6157	73.8525	126.648	190.125	249.329	316.467	387.573	470.581	555.42	640.259
189.6	-306.702	-243.53	-191.345	-135.803	-86.0596	-34.79	18.3105	73.2422	126.953	189.514	249.634	315.552	386.963	469.36	554.81	640.869
189.7	-307.007	-244.141	-192.261	-135.803	-85.7544	-35.4004	18.3105	73.2422	127.563	189.209	250.244	314.941	386.963	468.75	554.199	641.174
189.8	-306.702	-244.751	-192.261	-136.108	-85.144	-34.4849	18.3105	72.937	127.869	188.599	250.549	315.552	386.963	468.75	554.81	640.869
189.9	-307.007	-244.446	-192.566	-135.803	-85.144	-34.4849	18.3105	72.937	128.174	188.293	249.939	315.857	387.268	468.75	554.81	640.564
190	-307.007	-244.141	-192.871	-135.803	-84.8389	-34.1797	18.6157	72.6318	129.089	188.599	249.329	316.772	387.573	469.055	554.199	640.564
190.1	-307.312	-244.751	-192.871	-135.803	-84.2285	-33.5693	18.9209	72.6318	128.784	188.599	249.329	316.772	386.963	468.75	553.284	641.174
190.2	-307.617	-244.751	-192.566	-135.803	-84.5337	-33.2642	18.6157	72.3267	128.174	189.209	249.634	316.772	387.573	468.75	552.979	640.564
190.3	-307.922	-244.141	-192.566	-135.498	-84.5337	-33.2642	18.3105	72.3267	127.869	189.819	250.244	317.078	388.489	469.055	552.979	639.954
190.4	-308.533	-243.225	-192.261	-135.803	-84.8389	-33.2642	18.0054	72.3267	127.563	189.819	251.16	318.298	388.794	469.666	553.589	639.343
190.5	-308.533	-243.225	-191.956	-135.498	-85.144	-33.5693	17.7002	72.937	127.869	189.514	251.465	317.993	389.099	469.666	554.199	639.648
190.6	-307.617	-242.615	-192.261	-135.498	-85.4492	-33.8745	17.7002	72.937	127.563	189.209	251.16	318.298	389.709	469.666	555.115	639.954
190.7	-307.312	-243.53	-191.956	-135.803	-85.7544	-34.1797	17.395	72.6318	127.869	188.904	250.549	318.604	389.709	469.971	555.725	639.038
190.8	-307.007	-243.53	-191.956	-135.803	-85.4492	-34.79	17.7002	72.6318	128.479	188.599	249.939	318.298	389.709	471.191	555.725	638.733
190.9	-306.702	-243.53	-191.956	-135.498	-85.7544	-34.4849	18.3105	72.3267	128.784	187.378	249.939	317.688	388.489	472.412	555.42	639.648
191	-306.396	-243.835	-191.956	-134.888	-85.7544	-34.4849	18.9209	72.3267	128.479	186.768	249.634	317.383	387.878	473.633	554.504	641.174
191.1	-306.396	-244.446	-191.65	-134.888	-86.0596	-34.4849	18.9209	72.3267	128.479	186.768	249.329	316.772	387.573	474.548	553.589	641.174
191.2	-306.702	-244.141	-191.345	-135.193	-85.144	-34.1797	18.6157	72.6318	128.479	187.378	248.718	317.078	388.489	475.159	554.199	640.869
191.3	-306.396	-244.446	-191.04	-135.498	-85.7544	-34.4849	18.9209	72.6318	128.174	187.683	248.108	316.772	389.099	476.074	556.03	639.954
191.4	-305.786	-244.141	-190.43	-136.719	-85.4492	-34.4849	18.3105	72.937	127.563	187.988	248.108	317.688	389.404	475.464	557.861	639.343
191.5	-306.091	-243.53	-190.735	-137.329	-85.144	-34.79	18.3105	73.2422	127.563	188.293	248.108	317.383	390.32	474.548	558.472	639.648
191.6	-305.481	-243.53	-191.65	-137.634	-85.7544	-34.79	18.3105	73.5474	127.563	188.293	248.108	318.298	390.93	473.938	557.861	639.343
191.7	-305.481	-243.53	-192.261	-136.414	-85.7544	-34.1797	18.3105	73.8525	127.869	187.988	248.413	318.604	390.93	473.633	556.641	639.038
191.8	-305.481	-243.225	-192.261	-136.108	-85.7544	-34.4849	18.6157	73.8525	127.869	187.683	249.023	319.519	390.93	473.633	555.115	638.733
191.9	-305.176	-243.53	-192.871	-136.108	-86.3648	-33.8745	18.3105	73.5474	127.869	187.683	249.329	319.214	390.32	473.328	554.199	638.428
192	-305.481	-243.53	-192.261	-136.108	-86.3648	-32.959	18.3105	72.937	127.563	187.683	249.634	319.214	388.794	473.633	553.894	638.733
192.1	-305.786	-243.225	-192.566	-136.108	-86.0596	-32.959	18.9209	72.937	128.174	187.683	249.939	319.214	388.794	473.022	553.589	638.428
192.2	-306.091	-243.835	-192.261	-136.414	-86.0596	-33.5693	18.9209	72.6318	128.784	187.683	250.244	318.604	387.878	472.717	552.979	638.428
192.3	-306.702	-244.141	-191.956	-136.108	-85.7544	-34.1797	18.9209	72.6318	129.7	187.073	251.465	318.298	389.099	471.802	554.199	638.123
192.4	-305.481	-244.141	-191.956	-135.803	-85.4492	-34.1797	18.9209	72.3267	129.395	186.768	251.465	318.909	389.709	471.497	554.81	638.733
192.5	-303.955	-244.141	-191.04	-135.498	-85.144	-34.1797	18.9209	72.6318	128.784	186.768	251.465	318.604	389.709	471.191	555.725	639.343
192.6	-303.345	-243.53	-190.735	-135.498	-85.144	-34.1797	18.6157	72.937	128.784	186.462	251.16	317.993	389.709	470.581	556.641	640.259
192.7	-303.345	-242.92	-190.43	-135.803	-85.144	-33.8745	18.9209	72.937	128.784	186.768	250.854	317.383	389.404	469.971	556.946	640.259
192.8	-303.65	-241.699	-190.735	-136.108	-85.144	-34.1797	18.9209	73.2422	127.563	187.378	250.244	317.383	389.404	469.36	556.335	639.648
192.9	-304.565	-241.394	-191.04	-136.108	-85.4492	-34.4849	19.5312	72.937	127.258	187.988	250.549	317.383	389.404	469.36	555.42	639.038
193	-305.786	-241.699	-190.735	-135.803	-85.144	-33.8745	18.9209	73.5474	127.258	187.683	250.244	317.383	389.709	469.666	554.81	639.343
193.1	-306.702	-242.004	-191.04	-136.414	-85.4492	-34.4849	19.2261	73.5474	127.563	187.683	249.634	317.383	390.015	470.276	555.42	639.038
193.2	-307.922	-242.31	-191.04	-135.498	-85.4492	-34.1797	18.9209	73.2422	127.563	187.073	249.634	317.688	390.625	470.276	555.42	639.038
193.3	-308.228	-242.92	-191.956	-135.803	-85.144	-34.1797	18.9209	72.6318	127.869	186.768	249.634	318.298	390.32	470.886	555.115	638.123
193.4	-307.922	-243.835	-191.956	-135.498	-85.144	-34.1797	18.9209	72.0215	128.479	186.462	249.634	318.909	390.015	471.191	554.81	637.207
193.5	-307.617	-244.446	-191.956	-135.193	-85.4492	-34.1797	18.9209	71.4111	129.089	186.768	249.939	319.214	389.404	470.276	554.504	636.902
193.6	-307.617	-244.446	-191.956	-135.498	-85.7544	-33.8745	18.9209	72.0215	128.784	186.462	250.244	318.909	389.404	469.36	554.81	637.207
193.7	-307.922	-243.225	-191.345	-134.888	-85.7544	-34.1797	18.9209	71.7163	128.479	187.073	250.244	317.993	390.015	468.75	555.42	638.123
193.8	-307.007	-243.225	-191.65	-134.888	-85.144	-33.5693	18.9209	72.3267	128.174	187.988	249.329	317.993	389.709	469.666	555.42	638.733
193.9	-306.702	-242.31	-191.345	-134.888	-85.4492	-33.5693	18.6157	72.937	127.869	188.293	249.023	318.298	389.709	470.581	554.504	639.648
194	-306.091	-242.92	-191.04	-135.193	-85.144	-33.8745	18.0054	73.5474	127.563	188.904	248.108	318.604	389.404	469.971	553.589	640.259
194.1	-305.786	-243.53	-191.04	-135.498	-84.5337	-33.8745	18.3105	73.8525	127.563	188.293	248.108	317.993	389.099	469.971	552.673	639.648
194.2	-305.176	-244.446	-191.04	-135.498	-85.144	-34.1797	18.6157	73.8525	128.479	188.293	248.413	317.688	389.099	469.666	551.453	639.038
194.3	-305.176	-244.446	-191.04	-135.498	-84.2285	-33.8745	18.6157	73.2422	128.479	187.683	249.329	317.078	389.404	469.36	551.147	638.733
194.4	-305.176	-243.835	-191.04	-136.108	-84.5337	-34.1797	18.6157	73.5474	128.784	187.073	249.939	317.078	389.099	468.75	551.147	637.817
194.5	-305.786	-243.835	-191.04	-135.803	-84.5337	-34.1797	18.3105	73.8525	129.089	187.073	250.244	317.078	388.489	468.14	551.758	637.817
194.6	-306.091	-243.225	-191.65	-136.108	-84.5337	-34.4849	18.6157	73.5474	129.089	186.768	250.244	317.383	387.878	468.75	552.979	637.817
194.7	-307.007	-243.225	-191.956	-136.108	-84.8389	-34.79	19.2261	73.8525	128.479	186.768	249.939	317.078	387.573	470.276	554.199	638.733
194.8	-307.312	-242.615	-191.956	-135.803	-85.4492	-35.0952	19.2261	73.8525	128.174	187.378	249.329	316.467	387.268	471.191	554.504	639.038
194.9	-307.617	-242.92	-191.956	-135.803	-85.144	-35.0952	18.6157	73.8525	128.174	187.378	248.718	316.162	387.268	470.581	555.42	638.733
195	-307.617	-242.92	-191.956	-135.498	-85.7544	-34.4849	18.3105	74.1577	128.174	188.293	248.413	315.857	387.573	471.191	556.335	639.038
195.1	-307.312	-242.92	-192.261	-135.498	-85.7544	-34.4849	18.0054	73.8525	128.784	188.599	248.108	315.552	388.489	471.191	557.251	639.648
195.2	-307.312	-242.92	-192.261	-135.803	-85.7544	-34.1797	18.3105	73.8525	128.784	188.293	247.803	316.162	389.099	470.886	556.946	639.954
195.3	-307.312	-242.92	-191.65	-135.803	-85.7544	-34.4849	18.0054	73.5474	128.784	188.904	247.803	316.467	389.709	470.276	556.335	640.259
195.4	-306.702	-242.92	-191.04	-134.888	-85.7544	-34.1797	18.6157	72.937	128.479	189.209	248.108	316.467	390.32	469.36	556.03	639.954
195.5	-306.702	-243.53	-191.345	-134.888	-86.0596	-34.4849	18.9209	72.6318	127.563	189.514	249.023	316.772	390.32	467.834	554.81	639.343
195.6	-306.396	-243.53	-191.65	-135.193	-86.6699	-34.1797	18.9209	72.937	127.869	189.209	250.549	316.772	390.93	466.919	554.199	639.648
195.7	-306.396	-243.53	-191.956	-134.888	-86.6699	-34.79	18.6157	73.2422	127.563	189.514	251.16	317.383	391.541	466.919	554.81	640.564
195.8	-306.702	-243.225	-192.261	-135.498	-86.3648	-34.1797	18.6157	73.5474	127.563	190.125	251.465	317.688	392.151	468.445	555.115	641.479
195.9	-307.312	-243.225	-192.261	-134.888	-85.7544	-34.79	18.3105	73.8525	127.869	189.819	251.77	317.993	391.846	469.36	556.03	641.785
196	-307.312	-243.53	-192.566	-135.498	-85.7544	-34.1797	18.3105	73.5474	128.479	190.125	251.465	318.298	391.541	470.581	556.335	641.479
196.1	-307.312	-243.835	-192.566	-135.498	-85.4492	-33.8745	18.6157	73.2422	128.174	189.514	250.854	318.909	391.541	470.886	555.42	640.259
196.2	-307.312	-244.751	-191.956	-136.108	-85.4492	-33.2642	18.3105	72.6318	128.479	188.293	250.549	318.298	390.93	470.581	555.115	638.428
196.3	-307.312	-245.056	-191.04	-136.108	-86.0596	-32.959	18.3105	72.0215	127.869	187.378	249.634	318.298	390.93	470.276	555.42	638.428
196.4	-307.007	-245.361	-190.125	-136.414	-86.0596	-33.2642	18.6157	71.7163	127.563	187.988	249.023	318.298	391.235	470.581	555.42	637.817
196.5	-307.312	-244.751	-189.819	-135.803	-85.7544	-33.5693	18.9209	72.0215	127.563	187.988	248.718	318.604	390.015	470.276	555.42	638.123
196.6	-307.617	-244.446	-189.819	-135.498	-85.7544	-33.5693	18.9209	72.3267	127.563	187.988	249.023	317.993	389.099	470.581	555.42	637.817
196.7	-308.228	-244.141	-190.735	-135.803	-86.0596	-34.4849	18.3105	72.6318	127.563	187.683	249.023	316.772	388.489	471.191	554.81	637.817
196.8	-307.922	-243.835	-191.345	-136.108	-85.144	-34.1797	18.6157	72.937	127.563	188.293	249.329	317.383	388.489	472.717	554.504	636.902
196.9	-307.617	-244.141	-191.65	-136.414	-84.8389	-34.79	18.6157	72.937	127.869	187.683	249.023	317.993	389.099	473.022	553.894	635.986
197	-307.312	-243.835	-191.956	-136.719	-84.8389	-34.79	17.7002	73.2422	128.479	187.988	248.718	318.604	388.794	472.107	554.504	634.766
197.1	-306.702	-243.835	-191.65	-137.024	-84.8389	-34.79	18.0054	73.5474	129.089	187.683	248.718	318.909	388.794	472.107	554.504	634.155
197.2	-306.091	-243.835	-191.65	-137.329	-85.144	-34.79	18.3105	73.8525	128.784	187.988	248.413	318.604	388.489	471.497	553.589	634.46
197.3	-306.091	-244.141	-191.345	-137.329	-84.8389	-34.4849	18.9209	73.2422	128.784	188.293	247.803	318.604	388.794	471.497	553.284	636.292
197.4	-305.786	-244.446	-191.345	-137.024	-84.8389	-34.4849	19.2261	72.6318	129.089	187.988	247.803	318.604	389.404	471.497	553.589	638.123
197.5	-306.396	-244.446	-190.735	-136.719	-84.8389	-34.79	18.9209	72.6318	128.479	188.293	247.803	318.604	390.32	470.581	553.284	639.038
197.6	-306.702	-244.751	-191.04	-136.108	-84.8389	-34.4849	19.2261	72.937	128.784	188.599	248.108	318.909	390.015	469.666	553.589	640.564
197.7	-306.396	-245.361	-191.65	-135.803	-85.144	-35.0952	19.2261	72.937	129.089	188.599	248.718	319.214	389.404	469.055	554.199	641.479
197.8	-305.481	-244.446	-191.345	-135.803	-84.8389	-34.79	18.9209	72.937	129.089	188.904	249.329	319.519	388.489	468.75	554.504	641.785
197.9	-304.26	-242.92	-191.65	-136.108	-84.5337	-34.1797	18.9209	72.937	129.089	189.209	249.939	318.909	388.489	468.75	554.504	642.7
198	-303.955	-242.31	-190.125	-136.108	-84.8389	-33.8745	18.9209	72.937	129.089	188.904	250.244	318.604	388.794	468.445	554.504	643.311
198.1	-303.955	-242.004	-190.125	-136.414	-85.144	-33.5693	18.6157	72.6318	128.479	188.904	250.244	317.993	389.099	468.445	554.504	643.005
198.2	-304.26	-241.699	-189.514	-136.414	-85.4492	-33.8745	18.9209	72.6318	128.479	188.904	249.939	318.604	389.709	467.834	554.81	643.311
198.3	-304.26	-242.004	-189.209	-136.414	-85.7544	-34.4849	19.2261	73.2422	128.479	189.209	249.023	318.909	389.404	467.834	555.42	643.616
198.4	-303.65	-242.31	-189.514	-136.108	-86.0596	-34.4849	18.9209	73.5474	128.479	189.209	248.718	319.519	389.709	467.834	555.725	644.226
198.5	-303.345	-243.225	-189.514	-136.108	-85.4492	-35.0952	19.2261	73.2422	128.479	189.514	248.718	320.129	389.099	467.834	556.03	644.226
198.6	-303.345	-243.53	-189.819	-135.803	-85.4492	-34.79	18.9209	72.937	128.479	188.904	249.329	319.824	388.794	467.834	555.725	643.311
198.7	-302.734	-243.835	-189.514	-136.108	-84.8389	-34.4849	18.3105	72.937	128.479	188.904	249.634	319.824	388.489	467.529	556.03	642.09
198.8	-302.124	-243.53	-189.819	-136.414	-84.8389	-34.1797	18.6157	72.937	128.174	188.599	250.244	318.909	388.794	468.14	555.42	641.174
198.9	-302.124	-242.92	-189.514	-136.719	-85.144	-34.4849	18.6157	73.2422	129.089	188.904	251.16	318.604	389.099	467.529	555.42	640.869
199	-303.04	-242.92	-189.514	-136.719	-85.144	-34.1797	19.2261	73.2422	129.395	187.988	251.16	317.993	389.404	467.834	555.725	640.564
199.1	-304.565	-242.615	-190.125	-136.108	-85.144	-34.4849	19.8364	73.8525	129.395	187.683	251.16	317.688	389.099	467.834	555.725	640.869
199.2	-305.176	-243.225	-190.43	-136.108	-85.4492	-34.4849	19.8364	73.5474	129.089	188.293	251.16	317.993	390.015	468.14	555.42	641.479
199.3	-305.786	-243.53	-191.04	-136.108	-85.7544	-34.79	18.9209	72.937	129.395	188.599	251.16	318.909	389.709	468.75	554.504	643.005
199.4	-306.396	-243.225	-191.04	-135.803	-85.4492	-34.79	18.9209	72.937	128.479	188.599	250.549	319.214	389.099	469.055	554.504	643.921
199.5	-307.007	-243.225	-191.04	-135.193	-84.8389	-34.79	18.9209	72.937	128.174	188.599	250.854	318.604	389.099	469.666	554.81	643.311
199.6	-306.702	-242.31	-190.735	-135.193	-85.4492	-34.79	18.9209	72.937	127.869	188.904	250.854	318.298	387.878	468.75	554.81	642.395
199.7	-306.091	-242.004	-190.43	-135.193	-85.144	-34.4849	18.9209	72.937	127.869	189.209	250.854	317.993	387.573	469.666	555.42	641.479
199.8	-306.091	-242.004	-190.43	-134.888	-85.7544	-34.1797	18.6157	72.937	127.869	188.599	250.854	317.993	387.573	470.276	555.725	641.479
199.9	-304.871	-242.31	-190.125	-134.583	-85.7544	-33.5693	18.9209	72.937	127.869	188.293	250.854	317.688	388.489	470.581	555.42	642.09
200	-304.565	-242.615	-189.819	-134.583	-85.4492	-34.1797	18.6157	72.937	128.174	187.988	250.549	317.688	389.099	470.581	555.42	642.7
200.1	-304.871	-242.92	-189.209	-134.888	-84.8389	-33.8745	18.0054	72.3267	127.869	188.293	250.549	317.993	389.404	469.36	554.81	642.395
200.2	-305.481	-242.615	-188.599	-135.498	-84.5337	-34.4849	18.9209	72.6318	127.869	189.209	250.854	317.993	390.32	468.14	555.115	641.785
200.3	-306.091	-242.615	-188.599	-135.498	-84.8389	-34.4849	19.2261	72.6318	127.563	190.125	251.16	317.993	390.625	467.224	555.115	642.395
200.4	-306.396	-242.92	-188.904	-134.888	-85.144	-34.79	18.6157	72.3267	128.174	190.43	251.16	317.383	391.846	467.224	554.81	643.311
200.5	-306.396	-243.53	-188.904	-134.888	-84.8389	-34.4849	18.6157	72.6318	128.479	190.43	251.465	317.688	392.151	466.919	554.81	645.447
200.6	-306.091	-244.446	-189.514	-134.888	-84.8389	-34.4849	18.0054	72.937	128.479	190.125	251.16	317.688	391.541	466.919	553.284	646.362
[truncated: 9,417 more rows]

## Sheet: Figure 2  G167C+barttin 
	V, mV
time, msec	-80	-70	-60	-50	-40	-30	-20	-10	0	10	20	30	40	50	60	70
0	-0.30518	0.61035	-0.30518	0	0.30518	0.30518	0.30518	0.61035	0.30518	0	0.61035	0.91553	0	0.30518	-0.30518	-1.2207
0.1	-0.61035	0.30518	0.61035	0.30518	0.30518	0.30518	0.30518	0.61035	0.61035	-0.30518	0.30518	0.61035	-0.30518	0.61035	0	-0.91553
0.2	-0.30518	0	0	0.30518	0	0.30518	0.61035	0.91553	0.30518	-0.61035	0.30518	0.91553	0	-0.30518	0	-1.2207
0.3	-0.30518	0.61035	0	0	0	0.30518	0.30518	0.61035	0.91553	-0.30518	0	1.2207	-0.61035	-0.30518	0.61035	-1.83105
0.4	-0.61035	0.30518	0.30518	0	0	0.30518	0.91553	0.61035	0.30518	-0.30518	-0.30518	0.91553	-0.61035	0.30518	0	-1.2207
0.5	-0.61035	0.30518	-0.30518	0	-0.30518	0.30518	0.61035	0.30518	0.30518	0	0	0	0	0	-0.30518	-1.52588
0.6	-0.61035	0	-0.30518	0	0.30518	0.91553	0.30518	0	0.30518	0	-0.30518	0	0	0.91553	-0.30518	-1.52588
0.7	-0.30518	-0.30518	-0.30518	0	0.30518	0.91553	0	-0.30518	0	0.61035	-0.30518	-0.30518	-0.30518	0.61035	0	-1.2207
0.8	-0.30518	0	-0.30518	-0.30518	0.61035	0.30518	0	-0.30518	-0.30518	0.30518	-0.61035	-0.61035	-0.61035	0.30518	0	-1.52588
0.9	-0.30518	-0.30518	0	0	0.61035	0.30518	-0.30518	-0.30518	-0.30518	0.61035	-0.61035	-0.91553	-0.61035	0	-0.30518	-0.91553
1	-0.61035	-0.30518	-0.30518	-0.30518	-0.30518	0.30518	-0.30518	-0.30518	-0.30518	0.30518	-0.30518	-0.91553	-0.91553	-0.30518	-0.30518	-0.91553
1.1	-0.61035	-0.30518	-0.30518	-0.30518	-0.30518	0	-0.91553	-0.30518	0	0	0.30518	-0.30518	-0.91553	0	0	-0.61035
1.2	-0.61035	0	-0.61035	-0.30518	-0.30518	0.30518	-0.61035	-0.30518	0.30518	0	0.30518	-0.91553	-0.61035	0	0.30518	0
1.3	-0.61035	-0.30518	-1.2207	-0.30518	0	0	0	-0.30518	0.61035	0.30518	0.61035	-0.61035	-0.61035	0	0.30518	-0.30518
1.4	-0.30518	-0.30518	-0.91553	0	-0.30518	0	0.30518	0	0.91553	0.61035	0.61035	-0.61035	-1.2207	0	-0.30518	-0.30518
1.5	-0.61035	-0.30518	-1.2207	-0.30518	0	-0.30518	0	0.30518	0.61035	0.30518	0	-0.61035	-0.61035	-0.61035	-0.30518	0
1.6	0	-0.61035	-1.2207	-0.30518	0	0	-0.30518	0.61035	0.30518	0.30518	-0.30518	-0.30518	-0.91553	-0.91553	-0.30518	0.30518
1.7	-0.30518	-0.61035	-0.61035	0	0.61035	0	-0.61035	0.30518	0.30518	0	0.30518	-0.30518	-0.91553	-0.91553	0.30518	0.30518
1.8	-0.61035	-0.30518	-0.30518	-0.30518	0	0.30518	-0.91553	0	0.30518	0	0	0	-0.91553	-0.91553	0.91553	0.61035
1.9	-0.91553	-0.30518	0	0	0	0	-0.91553	0.61035	0.30518	0.30518	0	0	-0.30518	0.30518	0.61035	-0.30518
2	-0.61035	-0.30518	0.30518	-0.30518	0	0.30518	-0.91553	0.61035	0.30518	-0.61035	0.30518	-0.30518	-0.30518	0.61035	0.61035	-0.30518
2.1	-0.61035	0.30518	-0.61035	0.30518	0.30518	0	-0.61035	0.91553	0	-0.61035	0.30518	-0.61035	0.61035	0.30518	-0.30518	-0.91553
2.2	-0.91553	-0.30518	-0.30518	0.61035	0.30518	0	0	0.91553	-0.30518	-0.61035	0.30518	0	0.30518	0.30518	-0.30518	-1.2207
2.3	-0.61035	0.30518	-0.30518	-0.30518	0.30518	0.30518	-0.30518	0.61035	0	-0.61035	0.61035	0.30518	0.91553	0	-0.30518	-1.2207
2.4	-0.30518	0.91553	-0.61035	-0.30518	0.30518	0	0	0.61035	0.30518	-0.30518	0.61035	0.30518	0.30518	0	-0.30518	-1.2207
2.5	-0.30518	0.61035	-0.30518	0	0.30518	0	0	0.61035	0	-0.30518	0.91553	0.30518	-0.61035	-0.30518	-0.30518	-0.91553
2.6	0	0.91553	0.30518	0.30518	0.30518	-0.61035	-0.30518	0.61035	0.30518	0.61035	1.2207	0.30518	-1.2207	-0.61035	-0.61035	-1.2207
2.7	0.30518	0.61035	0.61035	0.61035	0.91553	0	-0.30518	0.30518	0.30518	0.91553	0.91553	0.61035	-1.2207	-0.30518	-0.30518	-0.61035
2.8	0.61035	0.91553	0.61035	0.30518	0.91553	0.30518	0	-0.30518	1.52588	0.91553	0.91553	0.30518	-0.61035	0	-0.30518	-0.61035
2.9	0.30518	0.91553	0.61035	0.61035	1.2207	0	0.30518	0	1.83105	0.91553	0	0.30518	-0.30518	0	0	0
3	0.30518	0.91553	0.61035	0.61035	0.91553	0.61035	0.30518	0.30518	1.2207	0.61035	-0.30518	-0.30518	0	-0.30518	0	-0.61035
3.1	0	0.30518	0.30518	0.61035	0.91553	0	0.61035	0.30518	0.61035	0.30518	-0.30518	-0.30518	0	0	-0.61035	-0.91553
3.2	-0.61035	-0.61035	-0.61035	0.30518	0	0	0.61035	0.30518	0	0	-0.61035	-0.30518	-0.30518	-0.30518	-0.61035	-1.2207
3.3	-0.91553	-0.61035	-0.91553	-0.30518	0	-0.30518	0.30518	0.30518	-0.30518	0.30518	-0.30518	0	-0.30518	-0.30518	-0.61035	-1.52588
3.4	-0.61035	-0.61035	-0.61035	-0.61035	-0.30518	-0.61035	-0.30518	-0.30518	0	-0.30518	0.30518	0	-0.91553	-0.30518	-0.91553	-1.2207
3.5	-0.30518	-0.30518	-0.61035	-0.30518	0	-0.30518	-0.61035	-0.30518	-0.61035	0.91553	0.61035	0	-0.61035	-0.91553	-0.61035	-0.61035
3.6	0	0.30518	0.30518	0	0.61035	-0.30518	-0.91553	0	0.30518	0	-0.30518	0.30518	-0.91553	-0.91553	-0.30518	-0.61035
3.7	0.91553	0	0.30518	0.61035	0.91553	0.30518	-0.30518	0.61035	0.61035	0.30518	-0.30518	-0.91553	-0.61035	-0.91553	-0.61035	-1.2207
3.8	0.91553	0.30518	0.61035	0.61035	0.61035	0.30518	-0.91553	0.61035	0.91553	0.61035	-1.2207	-0.61035	-0.91553	-0.61035	-0.61035	-1.2207
3.9	0.91553	0	0.30518	0.61035	0.91553	0.30518	-0.61035	1.2207	0.91553	0.91553	-0.91553	-1.2207	-0.91553	-0.30518	-0.30518	-0.61035
4	0.30518	0	0.30518	0.30518	0.91553	0	-0.61035	1.2207	1.2207	0.91553	-0.61035	-0.61035	-0.30518	0	-0.30518	-0.91553
4.1	-0.30518	0.30518	0	0.30518	0.61035	-0.30518	0	1.2207	0.91553	0.61035	0.30518	-0.61035	0.30518	0	-0.61035	-0.91553
4.2	-0.61035	0	-0.91553	0.30518	0.91553	0.30518	0.30518	0.91553	0.30518	0	0.91553	-0.61035	0.30518	-0.30518	-0.30518	-0.91553
4.3	-0.91553	0	-0.30518	-0.30518	0.61035	0	0.30518	0.30518	0	-0.61035	1.2207	0.30518	0.30518	-0.30518	0.30518	-0.61035
4.4	-0.91553	0	0	-0.61035	0.30518	-0.30518	0.30518	-0.30518	0	-0.91553	0.61035	0	0	-0.61035	0.61035	-0.61035
4.5	-0.91553	0.30518	0.30518	-0.61035	0	-0.30518	-0.30518	-0.61035	0.30518	-0.91553	0.30518	0	-0.61035	-0.91553	0.61035	0.30518
4.6	-0.30518	0.30518	0.30518	-0.30518	0	0	-0.30518	-0.30518	0.30518	-0.61035	0.61035	0	-0.61035	-0.30518	0.61035	0
4.7	0	0.30518	0	-0.61035	0	0.30518	0.30518	0.30518	0.30518	0	0.30518	-0.30518	-0.91553	0	0.91553	-0.30518
4.8	0	0.61035	0	0.30518	0	0.30518	0	0.30518	0.30518	0	-0.30518	0	-1.2207	0.30518	0.61035	-1.2207
4.9	0.30518	0.30518	-0.30518	0	-0.30518	0.30518	0.30518	0.30518	0.91553	0.30518	-0.30518	0	-0.91553	1.2207	0.30518	-0.91553
5	0.30518	0.30518	-0.30518	0.61035	0.30518	0.30518	0.30518	0.30518	0.91553	0	-0.61035	0.30518	-0.61035	1.2207	0.30518	-0.91553
5.1	0	0.30518	-0.30518	0.91553	-0.30518	0	0	0.30518	0.91553	0	0	0.30518	-0.61035	1.2207	0	-0.61035
5.2	-0.30518	0	-0.30518	0.91553	-0.30518	0	-0.30518	0.30518	0.61035	0.30518	0	0.30518	-0.30518	0.61035	0.61035	-0.91553
5.3	0.61035	0	-0.30518	0.30518	-0.30518	-0.30518	-0.61035	0.30518	0	0	0	0.30518	-0.30518	0	-0.30518	-0.61035
5.4	0.61035	0.61035	0	0.30518	0	-0.30518	-0.61035	0.30518	0.30518	0.61035	0.30518	-0.30518	-0.30518	0	-0.30518	-0.61035
5.5	0.61035	0	0	0.30518	0	-0.30518	-0.30518	0.61035	0	0.30518	0	0	-0.30518	-0.30518	-0.61035	-0.30518
5.6	0.91553	0.61035	0.61035	0.61035	0.30518	0	0.30518	0.61035	0.61035	0.91553	-0.30518	0	-0.61035	-0.30518	-0.61035	-0.61035
5.7	0.91553	1.52588	0.91553	0.61035	0.91553	0.61035	0.61035	0.61035	0.91553	0.91553	0	-0.30518	-0.30518	-0.30518	-0.61035	-0.61035
5.8	0.30518	1.2207	1.2207	0.30518	0.91553	0.61035	0.91553	0.61035	0.91553	0.30518	0	0	-0.61035	0.30518	-0.61035	-0.30518
5.9	0.30518	0.61035	0.91553	0.30518	0.91553	0.61035	0	0.61035	0.30518	0	0.61035	-0.30518	-0.30518	0.30518	-0.61035	-0.30518
6	0	0.61035	0.91553	0.30518	0.91553	0.30518	0.30518	0.61035	0.30518	0	0.91553	-0.61035	-0.61035	-0.30518	-0.61035	-0.61035
6.1	-0.61035	0	0.30518	0	0.30518	0	0.30518	-0.30518	0.61035	-0.30518	0.61035	-0.61035	-0.61035	0	-0.61035	-0.91553
6.2	-0.30518	0	-0.30518	0.30518	0.30518	0	-0.30518	-0.30518	0.61035	0	0.61035	-0.30518	-0.30518	0	-0.91553	-0.61035
6.3	-0.61035	-0.30518	0	-0.30518	0	-0.30518	-0.61035	-0.30518	0.30518	-0.30518	0.30518	0.30518	-0.30518	-0.30518	-1.2207	-0.61035
6.4	-0.30518	0	0	0.30518	0.30518	-0.61035	-1.2207	0	0.30518	0	0	0.30518	-0.61035	-0.61035	-1.2207	-0.61035
6.5	-0.30518	0.30518	-0.30518	-0.30518	0.91553	-0.61035	-1.2207	0.30518	0	-0.61035	0.30518	0	-1.2207	-1.2207	-0.30518	-0.91553
6.6	0.30518	0.30518	0	-0.61035	1.2207	-0.30518	-1.2207	0.61035	0	0	0	0	-0.91553	-0.91553	-0.61035	-0.91553
6.7	0	0.61035	0.30518	0	1.2207	0.61035	-0.61035	0.91553	0	0	0.30518	-0.30518	-1.2207	-0.91553	-0.61035	-0.91553
6.8	-0.30518	0.61035	0.30518	0	0.61035	0.61035	-0.61035	0.91553	0.61035	0	0	-0.91553	-0.91553	-1.2207	-0.30518	-0.61035
6.9	-0.30518	0.30518	0	-0.30518	0.61035	0.30518	0	0.61035	0.91553	0.30518	0.61035	-0.91553	-0.61035	-0.91553	-0.30518	-0.61035
7	-0.30518	-0.30518	-0.30518	0	0.30518	0.61035	0.61035	0.61035	0.91553	-0.61035	0.91553	-0.91553	-0.30518	-0.30518	-0.30518	-0.91553
7.1	-0.30518	-0.61035	-0.30518	0.30518	0.30518	0.61035	0.61035	0.91553	0.61035	-0.61035	0.61035	-1.2207	-0.30518	0	-0.61035	-0.61035
7.2	-0.61035	-0.91553	-0.30518	0	0	0.30518	0.61035	1.2207	0.61035	-0.91553	0.61035	-0.61035	-0.61035	0.30518	-0.91553	-0.61035
7.3	-0.61035	-0.30518	-0.30518	0	0	0.30518	0.30518	0.91553	0.30518	-0.61035	0	0	-0.91553	0	-0.91553	-0.61035
7.4	-0.61035	0	0	0.61035	0.30518	0.61035	-0.30518	0.61035	0	-0.30518	0	0.30518	-0.91553	0.30518	-0.91553	-0.61035
7.5	-0.91553	0.61035	0	0.30518	-0.30518	0	-0.30518	0.30518	0.30518	-0.30518	-0.30518	0.30518	-0.91553	0.30518	-0.30518	-0.61035
7.6	-0.91553	0.30518	0	0.30518	-0.30518	-0.30518	-0.30518	0.61035	0.61035	0	0.30518	0	-0.91553	0.91553	-0.30518	-0.61035
7.7	-0.61035	0	0.30518	0	0	0	0.30518	0	0.61035	-0.30518	0.61035	-0.30518	-0.61035	0	0	-1.2207
7.8	-0.61035	0.61035	0.30518	-0.30518	-0.30518	-0.30518	0	0	0.30518	-0.61035	0.91553	-0.30518	-0.61035	-0.30518	0.30518	-1.52588
7.9	-0.30518	0.61035	-0.30518	0	-0.30518	0	0.30518	0	0.61035	-0.30518	0.61035	-0.30518	-0.30518	-0.61035	-0.30518	-1.2207
8	-0.61035	-0.61035	0	-0.30518	0.30518	0.30518	0.61035	0.30518	0.91553	-0.61035	0.30518	0	0	-0.61035	-0.61035	-1.2207
8.1	-0.61035	0.30518	-0.30518	-0.61035	-0.30518	0.30518	-0.30518	0.61035	1.2207	-0.91553	0	-0.30518	0.30518	-0.91553	-1.2207	-0.61035
8.2	-0.30518	0.30518	0.30518	-0.61035	0	-0.61035	0	0.30518	0.61035	-0.61035	-0.30518	-0.30518	-0.30518	-0.61035	-1.2207	-0.61035
8.3	-0.30518	0.30518	0.30518	0	0.30518	0.30518	0.30518	0.30518	0.91553	-0.30518	-0.30518	0	-0.61035	-0.61035	-1.2207	-0.61035
8.4	-0.30518	0	-0.30518	0	0.30518	0	0	0.61035	0.61035	-0.61035	0	0	-0.30518	-0.30518	-0.61035	-0.61035
8.5	-0.30518	0.30518	0.30518	0.30518	0.91553	0.61035	0	0.61035	0.30518	-0.91553	0	-0.30518	-0.61035	0	0	-1.2207
8.6	-0.91553	0	0.61035	-0.30518	0.91553	0.91553	-0.30518	0.61035	0.61035	-0.30518	0	-0.30518	-0.61035	0	-0.30518	-0.91553
8.7	-1.52588	0	0.30518	-0.30518	0.61035	0.30518	-0.61035	1.52588	0	0.30518	0.61035	-0.30518	0	0	-0.30518	-0.61035
8.8	-1.52588	0	0.61035	0	0.30518	0	-0.61035	0.91553	-0.30518	0.61035	0.30518	-0.61035	-0.30518	0.91553	-0.30518	-0.61035
8.9	-0.91553	0	0.30518	-0.30518	0.30518	-0.30518	-0.91553	0.91553	-0.30518	0	0.30518	-0.30518	0	0.30518	-0.30518	-0.30518
9	-0.61035	0	0	-0.30518	0.61035	-0.30518	-0.61035	0.30518	-0.30518	0.30518	0.30518	-0.30518	0	0.30518	-0.30518	-0.61035
9.1	-0.30518	0	-0.61035	-0.30518	0.61035	0	-0.61035	0.30518	0.30518	0	0	-0.30518	0.61035	0	0	-0.91553
9.2	-0.30518	0.30518	-0.30518	0.30518	0.61035	0	-0.30518	0.61035	0.30518	-0.30518	-0.61035	-0.61035	0.61035	0	-0.30518	-1.2207
9.3	-0.61035	0.30518	-0.61035	0.61035	0.61035	-0.30518	-0.30518	0.30518	0.61035	-0.30518	-0.30518	-0.61035	0.91553	0	0.30518	-1.2207
9.4	0	0.30518	-0.30518	0.61035	0.30518	-0.30518	-0.30518	0.30518	0.61035	-0.61035	-0.30518	-0.61035	0.30518	-0.30518	-0.30518	-1.2207
9.5	0	-0.30518	-0.61035	0.30518	0.30518	-0.61035	0.30518	0.61035	0.61035	-0.30518	0	-0.30518	0	-0.30518	0.30518	-0.91553
9.6	0.30518	0.30518	-0.30518	-0.30518	0.30518	-0.30518	0.30518	0.61035	0.61035	0	0	-0.30518	-0.30518	0	0.30518	-0.61035
9.7	0.61035	0.61035	0.61035	-0.30518	0.30518	0.30518	0	-0.30518	0.61035	0.30518	0	0.30518	-0.30518	-0.30518	0.61035	-0.91553
9.8	0.30518	0.91553	0.61035	0.30518	0.61035	0.30518	0	-0.30518	0.61035	0	0.30518	0	0.30518	-0.30518	0.61035	-1.52588
9.9	0	0.61035	0.30518	0.30518	0.61035	0.30518	0.61035	0.30518	0.30518	-0.30518	0.30518	-0.30518	0.30518	-0.30518	0	-1.83105
10	0	0.91553	0.30518	0.61035	0.91553	0.61035	0.30518	0.91553	0.30518	-0.30518	0.91553	-0.61035	0.91553	-0.61035	0	-1.2207
10.1	-0.30518	0.61035	-0.30518	0.91553	1.2207	0.61035	0.61035	0.61035	0.30518	-0.61035	0	-0.61035	0.30518	-0.61035	0	-1.52588
10.2	-0.30518	0.61035	0	0.91553	0.91553	0.91553	0.61035	0.61035	0	-0.91553	-0.30518	-0.30518	0	-0.61035	-0.30518	-1.52588
10.3	-0.61035	0.30518	0.30518	0.61035	0.91553	0.30518	0.30518	0.61035	0.30518	-0.61035	-0.61035	0.30518	-0.30518	-0.91553	-0.61035	-1.2207
10.4	0	0	0	0.30518	0.61035	0.30518	0.30518	0.91553	0	-0.61035	-0.30518	0.30518	-0.61035	-0.30518	-0.30518	-1.2207
10.5	-0.30518	0	0.30518	0.61035	0.61035	0.30518	0	0.61035	-0.61035	-0.30518	-0.61035	-0.30518	-0.91553	-0.30518	-0.30518	-0.61035
10.6	0	0	-0.30518	0.91553	0.30518	0.30518	0.61035	0	-0.30518	-0.30518	-0.30518	-0.61035	-1.2207	0	0.30518	-0.61035
10.7	0	-0.30518	-0.30518	0.91553	0.30518	0.30518	0.61035	0.30518	0.61035	0	-0.61035	-0.91553	-0.91553	0.61035	-0.30518	-0.91553
10.8	-0.61035	0.30518	0.61035	1.52588	0.61035	0.30518	0.61035	0.30518	1.2207	0.30518	-0.91553	-1.2207	-0.61035	0.61035	0.30518	-0.91553
10.9	-0.30518	0.30518	-0.30518	0.91553	0.61035	0.61035	0.61035	0.30518	1.2207	0	-0.91553	-1.2207	-0.30518	0.30518	0	-1.2207
11	-0.30518	0	-0.30518	0.91553	0.61035	0.61035	0.30518	0.30518	0.61035	-0.30518	-0.91553	-0.91553	0	-0.30518	0.30518	-1.2207
11.1	-0.30518	0	-0.30518	-0.30518	0.30518	0.91553	0.30518	0	-0.61035	-0.61035	-0.30518	-0.61035	0.30518	0	0.30518	-1.2207
11.2	0	-0.30518	-0.30518	-0.61035	-0.30518	0.61035	0.30518	0.30518	-0.61035	-0.61035	-0.30518	-0.61035	-0.30518	-0.61035	0.30518	-1.2207
11.3	-0.30518	0.30518	0	-0.91553	0	0.30518	-0.30518	-0.30518	-0.30518	-0.30518	0.61035	-0.91553	-0.61035	-0.61035	0.30518	-0.91553
11.4	-0.61035	0.30518	0	-0.91553	0.30518	0.30518	-0.30518	0	0	0.30518	0.91553	0	-0.91553	-0.91553	-0.30518	-0.30518
11.5	-0.30518	0	0.61035	0.30518	0.61035	-0.30518	-0.30518	0.30518	0	0.61035	0.61035	-0.30518	-0.91553	-0.61035	-0.30518	0
11.6	0.30518	0	1.2207	0.30518	1.2207	0.30518	0	0.30518	0.30518	0.91553	0.61035	0	-0.61035	-0.61035	-0.30518	0
11.7	0.61035	-0.30518	0.91553	0.91553	0.91553	0	0	0.61035	0.30518	0.30518	0.61035	-0.61035	-0.30518	-0.30518	0	0.30518
11.8	0.61035	-0.30518	0.30518	0.91553	0.30518	-0.30518	0	0.91553	0.30518	0.30518	0.30518	-0.91553	-0.61035	-0.61035	0.30518	-0.30518
11.9	0.30518	0.30518	0.91553	0.61035	0.61035	-0.30518	0.61035	0.91553	0	0.30518	-0.30518	-0.91553	0	-0.61035	0.30518	-0.30518
12	0	0.30518	0.61035	0	0.30518	0	0.61035	1.2207	0.30518	-0.61035	0	-0.61035	0.30518	-0.61035	-0.61035	-0.30518
12.1	0	0.61035	0.61035	0	0.61035	0	0	1.2207	0	-0.61035	0	-0.30518	0.30518	0	-0.30518	0
12.2	-0.30518	0.61035	0.30518	-0.30518	0.61035	0	-0.30518	0.91553	-0.30518	-0.61035	0.30518	0.61035	0	-0.30518	-0.30518	0
12.3	-0.91553	0.30518	0	-0.61035	0.61035	0.30518	-0.61035	0.91553	-0.30518	-0.30518	0.91553	0.61035	-0.30518	-0.30518	-0.61035	0
12.4	-0.61035	0.61035	0	-0.30518	0.61035	0.30518	-0.61035	0.61035	-0.30518	0	0.91553	0.61035	-0.30518	-0.61035	-0.30518	0.30518
12.5	0.61035	0.61035	0.30518	0	0.61035	0.61035	-0.30518	0	-0.30518	0.30518	0.61035	0.61035	-0.61035	-0.91553	-0.30518	-0.30518
12.6	0.91553	0.91553	0.30518	0.30518	0.91553	0.61035	0	0.30518	0.61035	0	-0.30518	0.61035	-0.30518	-0.91553	-0.30518	-0.91553
12.7	0.61035	0.61035	0.30518	0.61035	0.61035	0.91553	0.61035	0.61035	0.91553	0	-0.61035	0	-0.30518	-0.91553	-0.61035	-0.91553
12.8	0.61035	0.30518	0.61035	0.91553	0.30518	0.91553	1.2207	0.61035	1.2207	0.30518	-0.61035	-0.30518	-0.30518	-1.2207	-0.91553	-0.61035
12.9	0	0	0.61035	0.91553	0	0.91553	0.61035	0.30518	0.61035	-0.30518	-0.30518	-0.30518	0	-0.61035	-0.91553	-1.2207
13	0.30518	-0.30518	0	0.61035	0.30518	0.61035	0.30518	0.61035	0.30518	-0.91553	0.30518	-0.30518	-0.30518	-0.91553	-1.2207	-1.2207
13.1	-0.91553	-0.30518	0	0.30518	0.30518	0.30518	0	0.30518	0.30518	-1.2207	0.30518	0.30518	-0.30518	-1.2207	-1.2207	-0.61035
13.2	-0.61035	0	0	-0.30518	0.30518	0.61035	-0.30518	0.91553	-0.30518	-0.91553	0.30518	0.61035	-0.61035	-1.52588	-1.2207	0
13.3	0	0	-0.30518	-0.30518	0	0.30518	-0.30518	0.30518	0.61035	-0.91553	0.30518	0	-0.91553	-0.91553	-0.91553	0
13.4	0.30518	0.61035	0	0	0	0.61035	-0.61035	0.30518	0.30518	-0.61035	0.61035	0	-0.61035	-0.30518	-0.30518	0.61035
13.5	0	0	-0.30518	0.61035	0.30518	0.91553	-0.61035	0.91553	0.61035	-0.30518	0.30518	-0.30518	-0.30518	-0.30518	-0.30518	0.61035
13.6	-0.61035	0.30518	0.30518	0.61035	-0.30518	1.2207	-0.30518	0.61035	0.61035	-0.61035	0.30518	-0.30518	-0.30518	0	0	0.61035
13.7	-0.91553	0.30518	0.30518	0	-0.30518	0.91553	-0.30518	0.30518	0.30518	-0.61035	-0.30518	-0.30518	-0.30518	-0.30518	0.91553	0
13.8	-1.2207	-0.61035	0.30518	-0.61035	-0.30518	1.2207	-0.30518	0.30518	0	-0.61035	-0.30518	0.30518	0	0	0.61035	-0.30518
13.9	-1.2207	-0.30518	0	-0.30518	-0.30518	0.91553	-0.30518	0	0	-0.91553	-0.30518	0.30518	-0.30518	-0.30518	0.61035	-0.91553
14	-1.2207	-0.30518	0.30518	-0.61035	-0.61035	0.61035	0	-0.30518	0	-0.91553	-0.30518	0.61035	0	0	0	-0.91553
14.1	-0.61035	-0.30518	0	0.61035	-0.30518	0.30518	-0.30518	0	-0.30518	-0.30518	0.30518	0.30518	0	0.30518	-0.61035	-1.2207
14.2	-0.61035	-0.30518	0.30518	0.61035	-0.30518	-0.61035	-0.30518	0	-0.30518	-0.30518	0	0	-0.61035	0.30518	-0.91553	-0.61035
14.3	-0.30518	0.61035	0.61035	1.2207	0	-0.30518	-0.30518	0.30518	0	0	0.30518	-0.30518	-0.91553	0.30518	-0.61035	-0.61035
14.4	-0.30518	0.61035	0.61035	0.91553	0.30518	0	0	0.91553	-0.30518	0	0.30518	-0.61035	-0.91553	0	-0.61035	-0.30518
14.5	0.30518	0.61035	0.30518	0.91553	0.91553	-0.30518	0.30518	0.91553	-0.30518	0	0.30518	-0.61035	-0.91553	0.30518	0	-0.61035
14.6	-0.30518	0.61035	0.91553	0.30518	1.2207	0	0.30518	0.30518	-0.30518	0.30518	0	-0.30518	-0.61035	-0.61035	-0.30518	-0.30518
14.7	0.30518	0.61035	0.91553	0.61035	0.91553	0.30518	0.61035	0.30518	0.30518	0	0	-0.30518	0.30518	-0.30518	0.30518	-0.30518
14.8	0	0.91553	0.30518	0.30518	1.2207	0	0.61035	0.91553	0.61035	0.30518	-0.30518	0	0.61035	-0.30518	0.30518	-0.61035
14.9	-0.30518	0.61035	0.61035	0	0.91553	0.30518	0.30518	0.61035	0.30518	0	0.30518	0	0	-0.30518	0.61035	0
15	-0.61035	0.30518	0.61035	0	0.30518	0	0.30518	0.91553	0.61035	0	0.30518	-0.30518	0.30518	-0.30518	0.61035	-0.30518
15.1	-0.91553	0	0.61035	-0.30518	0.30518	0	-0.30518	0.30518	0.30518	-0.61035	0.61035	-0.30518	0.30518	0	0.30518	0.30518
15.2	-0.30518	-0.30518	0.61035	0	0	0.30518	-0.30518	0	0.30518	-0.61035	0.30518	-0.30518	0.30518	0	0.30518	-0.30518
15.3	-0.30518	-0.30518	0.61035	0.30518	-0.30518	0.61035	-0.30518	-0.30518	0.30518	-0.61035	0.61035	0	0	0.30518	0	0
15.4	-0.30518	0	0.61035	0	-0.30518	0.61035	-0.30518	0.30518	0.61035	-0.30518	0.61035	0	0	0	-0.30518	0
15.5	-0.30518	0	0.30518	0.30518	-0.30518	0.61035	0	0	0	0.61035	0.61035	0	0	-0.30518	0	-0.30518
15.6	-0.30518	0.30518	0	0	0	0.30518	-0.30518	0.61035	0	0.61035	0.61035	-0.30518	0.30518	0	0	-0.30518
15.7	-0.30518	0	0	-0.30518	0.30518	0.30518	0	0.91553	0.30518	0.61035	0	-0.30518	0.61035	-0.30518	0	-0.61035
15.8	-0.30518	0	0	0.61035	0.61035	0.30518	-0.30518	0.91553	0.30518	0.30518	0.30518	0.30518	0.30518	0.30518	0.30518	-0.61035
15.9	0	0	0	0.30518	0.61035	0	-0.30518	0.91553	0.61035	0	0	0.61035	0.30518	0.61035	0.61035	-0.30518
16	0.30518	0	-0.61035	0	0.91553	0	0	0.61035	0.61035	-0.30518	0.30518	0.30518	0.30518	0.61035	0.30518	-0.30518
16.1	-0.30518	0	0	-0.30518	0.30518	0	0	0.30518	0.91553	-0.30518	0	0	0	0.61035	0	-0.61035
16.2	0.61035	0	0.30518	0.30518	0.30518	0.30518	0.91553	0	0.91553	0.30518	0.30518	0	-0.61035	0.61035	-0.30518	-0.61035
16.3	0.91553	-0.30518	0.61035	-0.30518	0.30518	0.61035	0.91553	0	0.91553	-0.61035	0	0	-0.61035	0.30518	-0.61035	-0.61035
16.4	1.2207	0	0	0	0.30518	0.61035	0.61035	0.30518	0.91553	0	0.61035	-0.30518	-0.30518	0.61035	-0.61035	-1.2207
16.5	0.30518	-0.30518	0	0	0.30518	0.61035	0.30518	0	0.61035	-0.30518	0.61035	-0.61035	-0.30518	0.30518	-0.30518	-0.61035
16.6	0.30518	-0.61035	0	0.30518	0.91553	0.61035	0.30518	-0.30518	0	-0.30518	0.61035	-0.30518	-0.61035	0	-0.61035	-0.91553
16.7	0	-0.30518	-0.30518	0	0.61035	0	0	0.30518	0	0	0.30518	-0.61035	-0.61035	-0.61035	0	-0.91553
16.8	-0.61035	0	-0.30518	-0.30518	0.61035	0	-0.61035	0.30518	-0.30518	0	0	-0.91553	-0.61035	-0.91553	-0.30518	-0.61035
16.9	-0.61035	0	0.61035	-0.30518	0.30518	0	-0.61035	0.30518	0.30518	0	0	-0.61035	-0.30518	-0.61035	-0.91553	-0.91553
17	-0.30518	-0.30518	0.30518	-0.30518	0	-0.30518	-0.61035	0.30518	0	0	0	-0.30518	-0.30518	0.30518	-0.30518	-0.61035
17.1	-0.30518	0	0.30518	0	0	-0.30518	-0.61035	0.61035	0	0.30518	0.30518	0.30518	-0.61035	-0.30518	-0.61035	0.30518
17.2	-0.61035	-0.30518	0.30518	0	-0.30518	-0.30518	-0.30518	0.30518	-0.30518	0.30518	-0.30518	0	-0.61035	-0.61035	-0.30518	0
17.3	-0.30518	0	0.30518	-0.30518	0	-0.30518	-0.30518	0	-0.30518	-0.30518	-0.91553	-0.30518	-0.61035	-0.91553	0	0
17.4	-0.30518	-0.30518	0.30518	-0.61035	0	0	0	0.30518	-0.61035	-0.30518	-0.91553	-0.30518	-0.61035	-0.91553	-0.30518	0
17.5	-0.30518	-0.30518	0	0.30518	-0.30518	0	-0.30518	0	-0.61035	-0.61035	-0.91553	-0.61035	-0.30518	-0.91553	-0.61035	0.30518
17.6	0.30518	0	0	0.30518	-0.30518	0	-0.30518	-0.30518	-0.30518	-0.61035	-0.61035	-0.61035	-0.30518	-0.30518	-0.30518	0
17.7	0.61035	0	0	0.91553	0	0.30518	-0.30518	-0.30518	0	-0.61035	-0.30518	-0.30518	-0.30518	-0.61035	-0.30518	0
17.8	0	0.30518	-0.30518	0.61035	0.30518	-0.30518	0	-0.61035	0.30518	-0.61035	-0.30518	0	-0.61035	-0.61035	-0.61035	0
17.9	-0.30518	0	-0.30518	0.61035	0	0.30518	0.30518	-0.30518	0.61035	-0.30518	-0.30518	0	-0.91553	-0.30518	-0.61035	-0.30518
18	-0.30518	0.30518	-0.30518	1.2207	-0.30518	0.30518	0	0.61035	0.61035	-0.30518	-0.30518	0.30518	-0.30518	-0.30518	-0.61035	-0.30518
18.1	-0.30518	0	-0.61035	0.91553	0.30518	0.30518	-0.61035	0	0.30518	0	-0.61035	0	-0.30518	0.30518	-0.30518	-0.61035
18.2	-0.91553	0	-0.61035	0.91553	0.91553	0.61035	-0.91553	-0.30518	0	0	-0.61035	0	-0.30518	0	-0.30518	0
18.3	-0.91553	-0.30518	-0.30518	0.91553	0.91553	0.91553	-0.91553	0	-0.30518	0.61035	-0.30518	0	-0.30518	-0.30518	-0.30518	0.30518
18.4	-0.61035	-0.61035	-0.30518	0.91553	1.2207	0	-0.30518	0.30518	-0.30518	0.61035	0	-0.30518	-0.61035	-0.30518	-0.30518	-0.30518
18.5	-0.30518	-0.61035	0	0.61035	0.30518	0	-0.61035	0.30518	-0.61035	0.30518	0.30518	-0.30518	0	-0.61035	-0.30518	0
18.6	-0.61035	-0.30518	0.61035	0.61035	-0.30518	0	-0.61035	0	-0.30518	-0.61035	0	-0.61035	-0.61035	-0.30518	0.30518	0
18.7	0	-0.61035	0.91553	0.61035	0	0	-0.30518	0	-0.30518	-1.2207	0.30518	0	-0.61035	-0.30518	0.30518	-0.30518
18.8	0.30518	-0.30518	0.61035	0.61035	0	0.30518	-0.30518	-0.61035	-0.61035	-1.2207	0.30518	-0.30518	-0.30518	0.30518	0.30518	-0.61035
18.9	-0.30518	0.30518	0.61035	0.61035	0	0	0.30518	-0.30518	-0.61035	-0.91553	0.61035	0	-0.30518	-0.30518	0.30518	-0.61035
19	0	0	-0.30518	0.61035	0.30518	0	0	0.30518	0.30518	-0.91553	0.91553	0	-0.30518	-0.61035	-0.61035	-0.91553
19.1	0	0.30518	0	0.61035	0.30518	-0.61035	0.61035	0.30518	0.30518	-0.91553	0.91553	-0.30518	-0.30518	-0.91553	-0.61035	-0.61035
19.2	0	0.30518	-0.30518	0.30518	0.30518	0	0	0.30518	0.30518	-0.61035	1.2207	0	-0.61035	-1.52588	-0.91553	-0.30518
19.3	0	0	0.30518	0	0.30518	0	0.61035	0.30518	0.30518	0	1.2207	-0.30518	-0.61035	-1.52588	-0.91553	-0.30518
19.4	0.61035	-0.30518	0.91553	0	0	0.30518	0.30518	0.30518	0	0.30518	1.2207	-0.61035	-0.61035	-1.52588	-0.61035	-0.61035
19.5	0	0	1.2207	0	0.61035	0.91553	0.30518	0	0.30518	0	0.30518	-0.91553	0	-0.91553	-0.30518	-0.61035
19.6	0.30518	0.30518	1.2207	0.61035	0.91553	0.91553	0.30518	0.30518	0.61035	-0.30518	0.30518	-0.61035	-0.30518	-0.30518	0	-0.30518
19.7	0.30518	0	0.30518	0.30518	0.91553	0.91553	0.61035	0	0.91553	-0.30518	0	-0.61035	0.30518	-0.30518	0	-0.61035
19.8	-0.61035	0	0.30518	0.30518	0.91553	0.61035	0.61035	0.30518	0.91553	-0.91553	-0.30518	0	-0.30518	0	0.30518	-0.61035
19.9	-0.30518	-0.30518	0	-0.61035	0.30518	0.30518	0.30518	0	0.61035	-1.2207	0	0	0.61035	-0.30518	0	-0.91553
20	-0.61035	-0.30518	-0.61035	-1.2207	0.30518	0.61035	0.61035	0.30518	0.30518	-0.91553	0.30518	0	-0.30518	0	-0.61035	-0.61035
20.1	-0.61035	-0.30518	-0.30518	-1.2207	0.30518	0.30518	0.30518	0.30518	0	-0.91553	0.61035	0.30518	-0.61035	-0.30518	-0.61035	-0.61035
20.2	-0.30518	0	0	0	0.30518	0.61035	-0.61035	0.61035	-0.30518	-0.30518	0.61035	0	-1.2207	-0.30518	-0.61035	0
20.3	-0.30518	0.91553	-0.30518	0.30518	0.30518	0.30518	-0.30518	0.30518	-0.30518	0.61035	0.61035	0.30518	-0.91553	-0.61035	-0.91553	0.30518
20.4	0.61035	0.30518	0	0	0.30518	0.30518	0.30518	0.30518	0.91553	0.30518	0	0	-0.61035	-0.30518	-0.91553	0
20.5	0.30518	0.30518	0	0.30518	0	0.61035	0.30518	0	0.61035	0.61035	0.61035	-0.30518	-0.30518	-0.61035	-0.61035	-0.30518
20.6	0	-0.30518	0.30518	0.30518	-0.30518	0.61035	0	0.61035	0.91553	0.61035	-0.30518	-0.30518	-0.30518	-0.30518	-0.61035	-0.91553
20.7	0	-0.30518	0.61035	0	-0.30518	0.61035	-0.30518	0.30518	0.61035	-0.30518	0	-0.30518	-0.61035	-0.30518	-0.91553	-1.52588
20.8	-0.91553	0	0.30518	-0.30518	0.30518	1.2207	0.30518	0.30518	0	-0.30518	0	-0.30518	0	-0.61035	-0.91553	-1.2207
20.9	-1.2207	-0.30518	0	-0.61035	0.30518	0.91553	0	0	-0.30518	-0.30518	0.30518	-0.30518	0	-0.30518	-0.61035	-0.61035
21	-1.2207	-0.61035	0.30518	-0.61035	0	0.61035	-0.30518	-0.30518	-0.30518	-0.30518	0.61035	-0.30518	-0.30518	-0.30518	-0.91553	0.30518
21.1	-0.30518	-0.30518	-0.30518	-0.61035	0	0.30518	-0.30518	-0.61035	-0.61035	0	0.61035	0.30518	-0.61035	-0.61035	-0.61035	0.61035
21.2	-0.61035	0	0	-0.30518	0	-0.61035	-0.61035	-0.30518	-0.61035	0.30518	0.61035	-0.30518	-0.91553	-0.61035	-0.61035	0.61035
21.3	0	0.61035	0	0.30518	0	-0.61035	-0.30518	0.30518	-0.61035	0.30518	0.61035	0.30518	-1.2207	-0.30518	-0.30518	0.30518
21.4	-0.30518	0.61035	0	0.61035	-0.91553	-0.30518	-0.30518	0.91553	0	-0.61035	0	0.30518	-1.52588	0	-0.61035	0
21.5	-0.61035	0.61035	0.30518	0.91553	-0.30518	0.61035	0.30518	1.2207	0.30518	-0.30518	-0.61035	0	-0.61035	0	0	-0.30518
21.6	-0.61035	0.61035	0	0.30518	0	0.30518	0.61035	1.2207	0.61035	0	-0.61035	0.30518	-0.61035	0	0.30518	-0.30518
21.7	0	0.61035	0.61035	0	0.61035	0	0.61035	0.91553	0	0	-0.30518	0.30518	-0.30518	0.30518	0	-0.30518
21.8	0	0.61035	0.30518	0	0.30518	-0.30518	0.30518	0.61035	-0.61035	0	-0.61035	0.61035	-0.30518	-0.30518	-0.30518	-0.30518
21.9	0	0.30518	0.30518	0	0.61035	0	0	0	-0.30518	-0.30518	-0.30518	0.91553	-0.61035	0	-0.91553	-0.61035
22	-0.30518	0.30518	0	0.30518	0.30518	-0.61035	0	0	-0.30518	0.30518	0.61035	0.30518	-0.61035	-0.61035	-0.91553	0
22.1	-0.30518	0.61035	0.30518	0.30518	0.30518	-0.30518	-0.61035	-0.91553	-0.30518	0.91553	0.91553	-0.30518	-0.61035	-0.91553	-0.91553	0
22.2	-0.61035	0.61035	0.61035	0.91553	0.30518	0	-0.61035	-0.61035	0	1.2207	0.91553	-1.2207	-0.30518	-0.91553	-1.2207	0
22.3	-0.30518	0.61035	1.2207	0.91553	0.30518	-0.30518	-0.30518	-0.30518	0.30518	0.91553	0.61035	-1.52588	0.30518	-0.30518	-1.2207	0
22.4	-0.30518	0.30518	1.83105	0.91553	0.30518	-0.30518	0	0.61035	0.61035	0.61035	0	-0.61035	0	-0.61035	-0.91553	0.30518
22.5	-0.30518	0.61035	1.52588	0.61035	0.61035	0	0	0.91553	0.61035	0.30518	-0.30518	-0.61035	0.30518	-0.30518	-0.61035	0
22.6	-0.30518	0	1.2207	0.30518	0.61035	0.30518	0.61035	1.2207	0	0	-0.30518	0.30518	0.30518	-0.30518	-0.61035	0.30518
22.7	-0.61035	-0.30518	0.61035	0.61035	0.61035	0.30518	0.30518	0.91553	-0.61035	-0.61035	-0.30518	0	0	-0.61035	-0.61035	-0.30518
22.8	-0.61035	-0.30518	-0.30518	0.30518	0	0	0.30518	0.61035	-0.61035	-0.30518	-0.30518	0.61035	-0.30518	-0.30518	-0.30518	-0.61035
22.9	-0.61035	0	0	0.30518	-0.30518	-0.30518	0	0	-0.61035	0.61035	0.30518	0.91553	-0.61035	-0.91553	0	-0.30518
23	-0.91553	-0.30518	-0.30518	0.61035	-0.30518	0	0	0.30518	-0.30518	0	0.30518	0.91553	-0.91553	-1.2207	0	-0.30518
23.1	-0.61035	0	0	0	0	0	0.61035	0.30518	0	0	0.61035	0.30518	-0.91553	-0.61035	-0.30518	-0.30518
23.2	-0.91553	-0.30518	0	-0.61035	0.30518	-0.30518	0	-0.30518	0	0	0.30518	-0.91553	-0.61035	-0.30518	0	-0.61035
23.3	-0.61035	0	0.30518	0.30518	0.61035	-0.61035	0	0	0	0.61035	0	-0.91553	0	-0.30518	-0.61035	-0.61035
23.4	-0.61035	0.30518	0.61035	0	0.30518	-0.30518	0	0	0.30518	0.91553	-0.30518	-0.61035	0.30518	-0.30518	-0.91553	-0.61035
23.5	-0.61035	-0.61035	0.61035	0	0.61035	-0.30518	0.30518	0	0.30518	0.30518	0	-0.61035	-0.30518	-0.61035	-0.61035	-0.61035
23.6	-0.61035	-0.91553	0.91553	0.30518	0.30518	-0.61035	0.30518	0	0.30518	0.30518	-0.61035	-0.61035	0	-0.30518	-0.91553	-0.91553
23.7	-0.61035	-1.2207	0.30518	-0.30518	0.30518	-0.30518	0	-0.30518	0.30518	0	-0.61035	-0.61035	-0.61035	-0.91553	-1.2207	-0.91553
23.8	-0.61035	-0.91553	-0.30518	0	0	0.30518	-0.30518	0.61035	0	0.30518	-0.30518	-0.30518	-0.61035	-0.91553	-0.61035	-0.61035
23.9	-0.30518	-0.91553	0.30518	-0.30518	0	0.30518	-0.61035	0.61035	0	0.61035	0	-0.30518	-0.61035	-0.91553	-0.61035	-0.61035
24	-0.30518	-0.61035	0.30518	-0.61035	0.30518	0.30518	-0.30518	0.61035	0	0.30518	0	-0.30518	-0.61035	-0.30518	-0.61035	-0.61035
24.1	0	-0.30518	-0.30518	-0.30518	0.30518	0.30518	-0.30518	0.61035	-0.30518	0.30518	0.30518	-0.61035	-0.61035	-0.30518	-0.30518	-0.30518
24.2	0.61035	0.30518	0	-0.30518	0	0.61035	0.30518	0.30518	-0.30518	0.30518	0.30518	-0.61035	-0.30518	-0.30518	0.30518	0.30518
24.3	0.30518	0	0	0	0.30518	0	0.30518	0	0.30518	0	0.30518	-0.30518	-0.61035	-0.30518	0.30518	0.30518
24.4	0	-0.30518	0.30518	0.30518	0.61035	-0.30518	0	0	0.61035	-0.30518	-0.30518	-0.30518	-0.30518	-0.30518	0.30518	0.30518
24.5	-0.30518	0	0	0	0.30518	0	0.30518	0	0.30518	-0.61035	-0.30518	-0.61035	-0.91553	-0.30518	0	0.61035
24.6	0	0	-0.30518	0.30518	0.30518	0	-0.30518	0.30518	0	-0.91553	0	-0.61035	-0.61035	-0.30518	-0.61035	0
24.7	0.61035	-0.30518	0	0	0	0	0	0.61035	0	-0.91553	0.61035	-0.61035	-0.91553	-0.61035	-0.30518	0.30518
24.8	-0.30518	-0.30518	0	0	0.30518	0	0.30518	0.61035	0	-0.61035	0.61035	-0.91553	-0.61035	-0.61035	-0.30518	0.30518
24.9	-0.30518	0	0	0	0	0.30518	0	0.61035	0	-0.30518	0.91553	-0.61035	-0.61035	-0.61035	-0.91553	0.30518
25	-0.61035	0	-0.30518	0	-0.30518	0.61035	-0.30518	0.30518	-0.61035	-0.61035	0	-0.91553	0.30518	-0.30518	-0.30518	-0.30518
25.1	-0.30518	-0.30518	0	0	-0.30518	0	0.30518	0.61035	0	-0.30518	-0.61035	-1.2207	0	-0.30518	-0.61035	-0.30518
25.2	-0.30518	0	0.61035	0	-0.30518	0	0	0.30518	-0.30518	-0.30518	-0.30518	-0.91553	0	0	-0.30518	0.30518
25.3	-0.61035	-0.30518	0.30518	0	-0.30518	0	-0.30518	0.61035	0.61035	0	-0.61035	-0.61035	-0.30518	0.30518	-0.30518	-0.61035
25.4	-0.30518	-0.30518	0.30518	0	-0.30518	0.30518	0	0.61035	0.30518	-0.30518	-0.91553	-0.30518	-0.30518	0	-0.61035	0
25.5	0.30518	-0.30518	0.61035	0.30518	0.30518	0	0	0.61035	0	-0.30518	-1.2207	0	0	0	-0.91553	0
25.6	0.30518	-1.2207	0.30518	0.30518	0.30518	-0.30518	-0.30518	0.61035	0	-0.30518	-0.91553	0	-0.30518	-0.30518	-0.91553	-0.30518
25.7	0	-0.91553	0.61035	0.30518	0.30518	0	0.30518	0.30518	-0.30518	0.30518	-0.61035	0	0	-0.30518	-0.91553	-0.30518
25.8	-0.30518	-0.30518	0.30518	0.30518	0	-0.30518	0.30518	0.30518	0.30518	0	-0.30518	0.30518	0	-0.61035	-0.30518	0
25.9	0.30518	0	0.30518	0.30518	0.30518	-0.30518	-0.30518	0.91553	0.30518	-0.30518	0.30518	0	-0.30518	-0.61035	-0.61035	0
26	0	0.61035	0	0.30518	0.30518	0	0.30518	0.61035	0.30518	-0.30518	0.30518	-0.61035	-0.30518	-0.61035	0	-0.30518
26.1	-0.30518	0.61035	0	0.61035	0.30518	0	0.30518	0.91553	0.61035	-0.61035	0.91553	-0.30518	-0.30518	-0.61035	-0.30518	0
26.2	-0.30518	0.30518	-0.30518	0.91553	0.61035	-0.30518	0	0.30518	0.30518	0	0.61035	-0.30518	0	-0.61035	0	-0.30518
26.3	-0.30518	0.30518	0.30518	0.91553	0.61035	0	-0.30518	0	0.61035	0.30518	0.61035	0.30518	0.30518	0.30518	0	-0.30518
26.4	0	0.61035	0	0.91553	0.91553	-0.30518	-0.30518	-0.30518	0.30518	0.30518	0.91553	0.61035	0	-0.30518	0	-0.61035
26.5	0	-0.30518	0.61035	0.61035	0.91553	0.30518	0	0	0.91553	-0.30518	0.61035	0.61035	0	-0.30518	-0.30518	-0.61035
26.6	0	-0.61035	0.91553	0.91553	0.61035	0	0.30518	0.30518	0.61035	0.30518	0.61035	0.30518	-0.61035	-0.61035	-0.61035	-0.91553
26.7	-0.30518	-0.61035	0.61035	0.30518	0.30518	0.30518	0.30518	0.91553	0.91553	0.30518	0.30518	0	-0.30518	-0.30518	-0.91553	-0.91553
26.8	-0.61035	-0.61035	0.61035	0.30518	0	0.61035	0.30518	0.91553	0.61035	0.61035	0.30518	-0.30518	-0.30518	-0.61035	-1.2207	-0.61035
26.9	0	-0.91553	0.91553	0.30518	-0.30518	0.61035	0.30518	0.91553	0.30518	0.91553	0.91553	-0.91553	-0.61035	-0.91553	-0.91553	-0.30518
27	0.30518	-0.30518	0.61035	0.61035	0.30518	0.30518	0	0.61035	0.61035	0.30518	0.91553	-0.61035	-0.91553	-0.91553	-1.52588	0
27.1	0.30518	0	0.30518	0	0	0.61035	0.61035	0.30518	0.61035	0.61035	0	-0.30518	-1.52588	-1.2207	-1.52588	0
27.2	0.30518	0	0.61035	0.30518	0.91553	0.30518	0.61035	0.30518	0.91553	0.61035	-0.30518	-0.30518	-1.2207	-1.2207	-0.91553	-0.30518
27.3	0.30518	0.61035	0.61035	0	0.91553	0	0.61035	0.30518	0.61035	-0.30518	-0.30518	-0.61035	-0.61035	-0.91553	-0.30518	-0.61035
27.4	0.30518	0.61035	0.61035	0.30518	0.91553	0	0.61035	0.30518	0.61035	0	-0.30518	-0.61035	-0.91553	0	-0.30518	-0.30518
27.5	-0.30518	0	0	0.30518	0.91553	0.30518	0.30518	0.30518	0.30518	-0.61035	-0.91553	-0.30518	-0.61035	0	0	-0.61035
27.6	0	-0.61035	0	0	0.61035	0.61035	0.91553	0.91553	0	-0.30518	-0.61035	0	0	0.61035	-0.30518	-0.61035
27.7	-0.30518	-0.91553	0	0.30518	0	0.91553	0.30518	0.61035	0	-0.91553	-0.61035	-0.30518	0.30518	0.30518	-0.30518	-0.61035
27.8	-0.30518	-1.2207	0.30518	-0.30518	0	0.30518	0.30518	-0.30518	0	-0.91553	-0.30518	0.30518	0.91553	0.30518	0	-0.30518
27.9	-0.61035	-0.91553	-0.30518	-0.61035	-0.30518	0	-0.61035	-0.30518	0	-0.30518	0.30518	0.61035	0.30518	0.30518	0	-0.30518
28	-0.91553	-0.61035	-0.30518	-0.61035	0	-0.61035	-0.91553	-0.61035	-0.61035	0	0.61035	0.30518	0.30518	0	0	0
28.1	-0.30518	0.30518	-0.30518	0.30518	0.30518	-0.61035	-0.61035	-0.91553	-0.30518	0.61035	0.30518	-0.30518	0.30518	-0.91553	-0.30518	0.61035
28.2	-0.61035	0.61035	0.61035	0.30518	0.30518	0	-0.61035	-0.30518	0	0.91553	0.61035	-0.30518	-0.30518	-0.30518	0.61035	0.91553
28.3	-0.30518	0.91553	0.30518	0.61035	0.30518	0	-0.61035	0.30518	0.30518	0.61035	0.30518	-0.30518	0	-0.30518	0.61035	0.61035
28.4	0.30518	0.61035	0.30518	0.30518	0.30518	-0.30518	-0.30518	0.91553	0.30518	0.30518	0.61035	0	0.30518	0	0.61035	0
28.5	0.30518	0.61035	0.30518	0.61035	0.30518	0.30518	0.61035	1.2207	0.61035	0	0	0.61035	0	0	0.30518	0
28.6	0.30518	0.30518	0.30518	0.30518	0.61035	0.61035	0.61035	0.61035	0.61035	-0.30518	0	0.61035	0.30518	0.30518	-0.30518	0
28.7	0.30518	0	0.30518	0	0.91553	0	0.61035	0.61035	0.30518	-0.61035	0	0	0.30518	0.30518	-0.61035	-0.30518
28.8	-0.30518	-0.30518	0.30518	0	0.61035	0.30518	0.30518	0.30518	0	-0.61035	0	-0.30518	0	0	-0.61035	-0.91553
28.9	-0.30518	0	0.30518	0.30518	0	0.30518	0.30518	0.91553	-0.30518	-0.61035	-0.30518	-0.61035	-0.30518	-0.30518	-0.91553	-0.61035
29	-0.30518	-0.30518	0.61035	0	0.61035	0.30518	0	0.61035	0	0	0.30518	-0.61035	-0.30518	-0.61035	-0.91553	0
29.1	-0.30518	-0.30518	0.61035	-0.30518	0.30518	0.30518	0.30518	0.61035	-0.30518	0.30518	0.30518	-0.30518	-0.61035	-0.30518	-0.61035	-0.30518
29.2	0.30518	0.61035	0.91553	0.61035	0.61035	0.61035	0.61035	0.61035	0.30518	0.91553	0.61035	-0.30518	-0.30518	-0.61035	-0.61035	0
29.3	0.61035	0.61035	0.61035	1.2207	0.91553	0.61035	0.30518	0.91553	0.61035	1.52588	0.30518	0	-0.30518	-0.61035	-0.30518	-0.61035
29.4	0.61035	0.61035	0.91553	1.2207	1.2207	0.91553	0.30518	1.2207	0.91553	1.2207	0.30518	0.30518	-0.61035	0	-0.61035	-0.91553
29.5	0.91553	1.2207	0.91553	1.2207	1.2207	0.91553	0.30518	0.91553	0.61035	0.61035	-0.30518	0	0	0	-0.61035	-0.61035
29.6	0.61035	0.91553	0.61035	0.61035	0.91553	0.91553	0.30518	0.91553	0.61035	0.91553	0	0	-0.30518	0	-0.61035	0
29.7	0.30518	0.91553	0.30518	0	0.61035	0.91553	0.61035	0.91553	0.30518	0	0	0	-0.30518	0.30518	-0.91553	-0.30518
29.8	0	0.30518	0	0.30518	0.30518	0.61035	-0.30518	0.91553	0.30518	-0.30518	0.30518	0.30518	-0.61035	-0.30518	-1.2207	0.30518
29.9	0.61035	0	0.30518	-0.30518	0	0.61035	-0.30518	0.61035	0	0	0.61035	0.30518	-0.91553	-0.61035	-1.2207	0
30	0.61035	0.30518	0.30518	-0.30518	-0.30518	0.91553	-0.61035	0.61035	0.61035	0.30518	0	0.30518	-0.91553	-1.2207	0	-0.30518
30.1	0	0	0.30518	0	-0.30518	0.61035	-0.30518	0.61035	0.61035	0.30518	0	-0.30518	-0.91553	-0.61035	0.30518	0
30.2	0	0.30518	0	0	0.30518	0.30518	-0.30518	0.61035	0.61035	0.30518	0	-0.30518	-0.91553	-0.30518	0.30518	0
30.3	0	0.61035	-0.30518	-0.30518	0.61035	0.30518	0	0.61035	0.91553	0.30518	-0.61035	-0.61035	-0.30518	-0.30518	0.30518	0
30.4	0	0.30518	-0.61035	0	0.61035	-0.61035	-0.30518	0.30518	0.61035	0.30518	-0.61035	-0.61035	0	-0.61035	-0.30518	0.30518
30.5	-0.30518	0.61035	0	0.30518	0.61035	-0.30518	-0.30518	0.30518	0.61035	0.30518	-0.30518	-0.61035	0.61035	-0.61035	-0.91553	0
30.6	-0.61035	-0.30518	0.30518	0.30518	0	-0.30518	-0.91553	0.61035	0.30518	0.30518	-0.30518	-0.30518	0.61035	-0.30518	-0.91553	-0.30518
30.7	-0.91553	0	0	-0.61035	-0.30518	-0.30518	-0.61035	0	-0.61035	0	0	-0.30518	0.61035	0.30518	-1.52588	-0.30518
30.8	-0.61035	0	0.30518	-0.61035	-0.61035	-0.61035	-0.61035	0.30518	-0.30518	0.30518	0.61035	0	-0.91553	-0.30518	-1.52588	0
30.9	-0.91553	-0.30518	0.30518	-0.61035	-0.30518	-0.61035	0	0	-0.30518	0.61035	0.30518	-0.30518	-0.30518	-0.30518	-1.52588	0
31	-0.61035	0.30518	0.30518	-0.61035	0.91553	-0.30518	0.30518	0.61035	0.30518	0.61035	0	-0.30518	-0.61035	-0.30518	-0.91553	-0.30518
31.1	-0.30518	0.61035	0.30518	0	0.91553	0	0	0.91553	0.30518	0.91553	-0.30518	0	-0.61035	-0.30518	-0.61035	-0.61035
31.2	0.30518	0.61035	0	0.91553	1.52588	0.30518	0.61035	0.30518	0.61035	0.91553	0	-0.61035	-0.61035	0	-0.30518	-0.61035
31.3	0.30518	0.61035	0	0.30518	1.2207	0	0.30518	0	0.91553	0.91553	0.30518	-0.61035	-0.91553	0.30518	0	-0.61035
31.4	-0.30518	0.30518	0.61035	0.91553	0.91553	0.30518	0.30518	0	0.30518	0.30518	0.30518	-0.61035	-0.91553	0	0	0
31.5	0	0.61035	0.61035	0.61035	0.61035	0.30518	0.61035	0.61035	0.30518	0.30518	0	0.30518	-0.61035	0	-0.30518	0.30518
31.6	-0.30518	0.30518	0.30518	0.30518	0.61035	0.30518	0.30518	0.61035	-0.30518	-0.30518	0.30518	-0.30518	-0.91553	-0.30518	-0.30518	0
31.7	-0.61035	0.30518	-0.30518	0	0.30518	0.30518	0.30518	0.91553	0	0.30518	0	0.30518	-0.61035	0	0.30518	-0.30518
31.8	-0.91553	0.30518	-0.30518	-0.30518	0.61035	0	0.30518	1.52588	-0.30518	0	0	0.30518	-0.30518	0	0	-0.61035
31.9	-0.91553	0.30518	0.30518	-0.30518	0.61035	0	0	1.2207	0	0.30518	0.30518	0.61035	-0.30518	0	-0.30518	-0.91553
32	-0.61035	0	-0.30518	-0.61035	0	-0.30518	-0.61035	0.91553	-0.30518	0.61035	0.30518	0.61035	-0.61035	0	-0.61035	-0.61035
32.1	-0.91553	-0.30518	0.61035	-0.30518	0.30518	0.30518	-0.61035	0.61035	0.30518	0.61035	0.30518	0.30518	-0.61035	0.30518	-0.91553	-0.61035
32.2	0	-0.30518	0.30518	-0.30518	0	0.30518	-0.61035	0.30518	0.61035	1.2207	0.30518	0.30518	-0.61035	0	-0.91553	0
32.3	-0.30518	-0.30518	0.61035	-0.30518	-0.30518	0.91553	-0.61035	0.61035	0.91553	1.2207	0.30518	0	-0.30518	0	-1.2207	-0.30518
32.4	-0.30518	-0.30518	0.61035	0.30518	0	0.30518	-0.30518	0	0.91553	0.91553	0.30518	0.30518	-0.30518	-0.30518	-0.61035	-0.30518
32.5	0	-0.30518	0.30518	0.30518	0	0.30518	-0.61035	0.30518	0.91553	0.30518	0.30518	0	-0.61035	-0.30518	-0.61035	-0.30518
32.6	0.61035	-0.30518	0.30518	0.30518	0.30518	0.61035	0	0.30518	0.91553	0	0.91553	0.30518	0	-0.61035	-0.30518	0.30518
32.7	0.61035	0	0.30518	0.61035	0.61035	0.30518	-0.30518	0.61035	1.2207	0	1.2207	0.61035	-0.30518	-0.30518	-0.30518	-0.30518
32.8	0.30518	0	0.30518	0	-0.30518	0.30518	-0.30518	0.61035	0.91553	0.61035	0.61035	0.30518	0.30518	0	-0.61035	0
32.9	0	0.30518	0.30518	-0.30518	-0.61035	0	-0.30518	0	0.61035	0.30518	1.2207	0	0	-0.61035	-0.91553	-0.30518
33	-0.30518	0	0.30518	0	-0.30518	-0.30518	-0.61035	0.30518	0.30518	0.30518	0.91553	-0.61035	-0.30518	-0.61035	-0.61035	-0.91553
33.1	-0.30518	-0.30518	0.30518	-0.30518	0	0	-0.61035	0.61035	0.30518	0.61035	0.91553	0	0	-0.30518	-0.30518	-0.91553
33.2	-0.30518	-0.30518	0.30518	0.61035	0.30518	0	-0.61035	1.2207	0.30518	0.61035	0.91553	0.30518	0	0	0.30518	-0.91553
33.3	-0.30518	0.30518	-0.30518	0.61035	0.91553	0.30518	-0.30518	0.30518	-0.30518	0.61035	0	-0.30518	0.30518	-0.61035	0	-0.61035
33.4	0	-0.30518	-0.30518	0	0.30518	0	-0.61035	0.30518	-0.61035	0.61035	0.30518	-0.30518	0	-0.61035	-0.30518	-0.30518
33.5	-0.30518	-0.30518	-0.30518	-0.30518	0.61035	0.30518	-0.30518	0.30518	-0.30518	0.91553	0	-0.61035	-0.61035	-0.30518	-1.2207	-0.61035
33.6	-0.30518	-0.30518	-0.30518	-0.30518	0	0.30518	-0.61035	0	-0.30518	0.61035	-0.61035	-0.30518	-0.91553	-0.61035	-2.13623	-0.30518
33.7	-0.30518	0	0	-0.30518	0.30518	0.91553	-0.61035	0	0	0.30518	-0.30518	-0.61035	-1.2207	0.30518	-1.52588	-0.30518
33.8	0	0.30518	0.30518	0.30518	-0.30518	0.91553	-0.91553	0	0.30518	0	-0.30518	-0.30518	-1.2207	0	-0.91553	-0.30518
33.9	-0.30518	0.61035	0.30518	0	-0.30518	0.91553	-0.61035	0	0.30518	0.30518	-0.30518	-0.61035	-0.91553	0	-0.61035	0
34	-0.30518	0	0.61035	0	-0.30518	0.91553	-0.61035	0.30518	0.30518	0	-0.61035	-0.91553	-0.61035	0	-0.61035	-0.30518
34.1	-0.61035	-0.30518	0.61035	-0.61035	0	0.91553	-0.61035	0.91553	0.30518	-0.30518	-0.61035	-0.61035	-0.30518	-0.30518	-0.91553	0
34.2	-0.30518	-0.30518	0.30518	-0.91553	0	0.30518	0.30518	0.91553	0.30518	-0.30518	-0.61035	-0.61035	-0.61035	-1.2207	-0.61035	-0.30518
34.3	-0.61035	0	-0.30518	-1.2207	0.30518	0	0	0.61035	0.30518	-0.30518	0	-0.30518	-0.30518	-0.91553	-0.30518	0
34.4	-0.61035	0	-0.30518	-0.61035	0.61035	-0.30518	-0.30518	0.91553	0.61035	0.30518	-0.30518	-0.61035	-0.30518	-0.61035	-0.61035	-0.30518
34.5	-0.61035	-0.30518	-0.91553	-0.30518	0.30518	-0.61035	-0.61035	0.61035	0.30518	0.30518	0	-0.61035	0.30518	-0.91553	-0.61035	-0.30518
34.6	-0.30518	-0.30518	-0.61035	0.30518	0.30518	-0.30518	-0.91553	0.61035	0.61035	0.30518	0	0	0	-0.61035	-0.30518	-0.30518
34.7	0	-0.91553	0	-0.30518	0.61035	0	-1.2207	0	0	-0.30518	0	0.30518	0.61035	-0.61035	0.30518	-0.30518
34.8	0	-0.30518	0.30518	-0.30518	0.30518	0	-1.2207	0.30518	0	-0.30518	-0.30518	-0.30518	0	-0.30518	0.30518	0.30518
34.9	-0.61035	-0.30518	-0.30518	0	0	0	-0.61035	0	0.61035	0	-0.61035	-0.30518	0	-0.30518	0.30518	0.61035
35	-0.61035	-0.30518	-0.61035	-0.30518	0.30518	0.30518	-0.61035	0	0.91553	0	-0.61035	-0.30518	-0.61035	0.30518	0.30518	0.61035
35.1	-0.30518	0.30518	-0.61035	0	0.30518	-0.30518	-0.30518	0	0.61035	0	0	-0.61035	-0.30518	0.61035	0.30518	0.91553
35.2	0	0.61035	-0.30518	-0.30518	0.61035	0	0	0	0.30518	0.30518	0	-0.30518	0	0.61035	0	0.61035
35.3	-0.61035	0	-0.30518	-0.30518	0.30518	0.30518	0.30518	0	0.30518	0	0.30518	-0.30518	0	0.61035	0.30518	-0.30518
35.4	0	-0.30518	0.30518	-0.61035	0.91553	0.30518	0.30518	0.30518	0.61035	0	0.30518	-0.91553	0.30518	0.61035	0	-0.61035
35.5	0	-0.30518	0.30518	-0.61035	0.61035	0.30518	-0.30518	0.91553	0.30518	0	0.30518	-0.30518	0.30518	0.30518	-0.91553	-0.91553
35.6	-0.30518	-0.30518	0.61035	-0.61035	0.61035	0	-0.61035	1.2207	0.30518	0.30518	0.30518	-0.30518	0.61035	0.30518	-1.2207	-0.61035
35.7	0.30518	0	0.30518	-0.61035	0.61035	0.30518	-0.61035	0.91553	0.30518	0.30518	0	0.30518	0.30518	-0.30518	-1.2207	-0.61035
35.8	0	0.30518	0	0	0.30518	0.30518	-0.30518	0.91553	0	0.30518	0	0.61035	-0.61035	-0.61035	-0.30518	-0.30518
35.9	-0.30518	0	-0.30518	0	0.30518	0.30518	-0.30518	0.61035	0.61035	0.30518	0.30518	0.91553	-0.91553	-0.61035	-0.61035	-0.30518
36	0.61035	0.30518	0	-0.30518	0	0.30518	-0.30518	0.91553	0.61035	0.61035	0.91553	0.91553	-0.61035	-0.91553	-0.30518	-0.91553
36.1	0.30518	0	-0.30518	0.30518	0	0.30518	-0.30518	0.61035	0.61035	1.2207	0.61035	0.30518	-0.30518	-1.2207	-0.30518	-0.91553
36.2	0.30518	0	0	0.30518	0.61035	0.91553	0	0.30518	0.91553	0.91553	0	0	-0.30518	-0.91553	-0.61035	-1.2207
36.3	0	0.30518	0.30518	0.61035	1.2207	1.2207	-0.30518	0.30518	0.91553	0.30518	-0.30518	0	0	-0.61035	-1.2207	-0.61035
36.4	-0.30518	0.30518	0.30518	0.30518	0.91553	1.2207	0	0.30518	0.91553	0.30518	-0.30518	-0.30518	-0.30518	-0.30518	-0.91553	-0.61035
36.5	-0.91553	0.30518	-0.30518	-0.61035	1.2207	0.61035	-0.30518	0.61035	0.30518	-0.61035	-0.30518	-0.30518	0	-0.30518	-1.2207	-0.91553
36.6	-0.61035	-0.30518	-0.30518	-0.91553	0.61035	0.30518	-0.30518	0.30518	0	-0.91553	0	0	0	0.30518	-1.52588	-1.2207
36.7	-0.91553	0	-0.61035	-0.91553	-0.30518	-0.30518	-0.30518	-0.30518	-0.30518	-0.91553	0	0	0	0	-1.2207	-0.91553
36.8	-0.30518	0	-0.30518	-0.30518	-0.30518	-0.30518	-0.30518	-0.30518	0	-0.91553	0.30518	-0.30518	-0.61035	0	-1.2207	-0.91553
36.9	0	0	-0.30518	-0.30518	-0.30518	-0.30518	-0.61035	-0.30518	0.30518	-0.61035	0.30518	-0.30518	-0.61035	0.61035	-0.61035	-0.61035
37	0	0.61035	0	0.30518	0	0	-0.30518	0	0.30518	0.30518	0.61035	-0.30518	-1.2207	-0.30518	-0.91553	-0.61035
37.1	0.30518	0.61035	0.30518	-0.30518	0.61035	0	-0.30518	0.30518	0.30518	0.61035	0.91553	-0.61035	-1.2207	-0.30518	-0.61035	0
37.2	0	0.61035	0.61035	0	0.61035	-0.61035	-0.30518	0.91553	0.30518	0.61035	0.61035	-0.61035	-0.91553	-0.61035	-0.30518	0.30518
37.3	-0.30518	0.30518	0.30518	0.30518	0.91553	-0.30518	-0.30518	0.91553	0.61035	0.61035	-0.30518	-0.61035	-0.30518	-0.30518	-0.30518	0.61035
37.4	0	0.30518	0	0.30518	1.2207	0	-0.30518	0.61035	0.91553	0.30518	0	-0.30518	0	-0.30518	-0.30518	0.61035
37.5	0	0.30518	0.30518	0	0.61035	0.30518	0.30518	0.61035	0.91553	0.61035	-0.30518	-0.61035	0	0	-0.30518	0.30518
37.6	0.30518	-0.30518	-0.61035	0.30518	0	0.61035	0.30518	0.61035	0.30518	0.61035	0.61035	0.30518	0.30518	0.30518	-0.61035	-0.61035
37.7	-0.30518	-0.61035	-0.30518	0	0	-0.30518	-0.30518	0	-0.30518	0.91553	0.61035	0.30518	0	-0.30518	-0.61035	-0.91553
37.8	-0.30518	-0.30518	-0.30518	0	-0.30518	0	-0.30518	0.30518	0.30518	1.2207	0.61035	-0.30518	-0.30518	0	-0.30518	-0.61035
37.9	-0.30518	0	-0.61035	0	0	0	-0.61035	0.30518	0.30518	1.2207	0.61035	-0.30518	0	0.30518	0	-0.30518
38	0.30518	0.30518	-0.30518	0	0.30518	0.30518	-0.91553	-0.30518	0	0.91553	0.91553	-0.61035	-0.30518	0.61035	0.30518	-0.30518
38.1	0	0.61035	0	0.61035	0.30518	-0.30518	-0.61035	0	0.61035	0.61035	0.61035	-0.30518	-0.30518	0.61035	0.91553	-0.30518
38.2	0	0.61035	0.30518	0.30518	0	0.30518	-0.30518	0.30518	0.61035	0	0.30518	-0.30518	-0.30518	0	0.61035	-0.61035
38.3	0.61035	-0.30518	0.30518	0.30518	0.61035	0	-0.61035	0.30518	0.30518	0	0.30518	0	0	-0.30518	0	-0.61035
38.4	0.30518	-0.91553	0	-0.30518	0.30518	0.30518	-0.91553	0.30518	0	0.30518	0	0.30518	0.61035	-0.91553	-0.61035	-0.30518
38.5	-0.30518	-0.61035	-0.30518	0.30518	0.61035	0	-0.61035	0.30518	-0.61035	0.61035	0.30518	0.61035	0.30518	-0.91553	-0.61035	-0.30518
38.6	-0.30518	-0.30518	-0.30518	0.30518	0.91553	0	-0.61035	0	-0.91553	0.61035	0.61035	0.61035	0.30518	-0.30518	-0.61035	-0.61035
38.7	-0.61035	-0.61035	0	0.61035	0.91553	0.61035	-0.61035	-0.30518	-0.61035	0.91553	1.2207	0.30518	0	-0.30518	-0.61035	-0.91553
38.8	-0.61035	-0.30518	0	0.91553	0.30518	0.61035	-0.30518	0	-0.30518	0.91553	0.91553	-0.30518	-0.30518	0	-0.30518	-1.2207
38.9	-0.61035	0.61035	0.30518	0.91553	1.2207	0.91553	0	-0.61035	0.61035	0.61035	0.91553	-0.30518	0	-0.30518	-0.30518	-1.52588
39	0	0.30518	0.61035	0.91553	0.91553	0.91553	0	-0.30518	1.2207	0.61035	0.30518	-0.30518	0	-0.61035	-0.30518	-1.2207
39.1	-0.30518	0.30518	0.30518	0.61035	0.91553	1.2207	0.30518	0.30518	1.2207	0	0.61035	0.30518	-0.30518	-0.61035	-0.61035	-1.2207
39.2	-0.30518	0	0	0.30518	0.91553	1.2207	0.30518	0.30518	0.91553	-0.30518	0.30518	0.30518	0	-0.30518	-0.61035	-0.61035
39.3	0	0	-0.61035	-0.30518	1.2207	0.91553	0.30518	0.61035	0.91553	-0.30518	0.30518	0	0	-0.30518	-0.61035	0
39.4	-0.61035	-0.30518	-0.30518	-0.30518	0.91553	0.30518	0	0.61035	0.61035	0.61035	-0.30518	-0.30518	0.30518	-0.30518	-0.91553	0
39.5	-0.30518	-0.61035	-0.61035	-0.30518	0.61035	-0.30518	-0.30518	0.30518	0.30518	0.91553	-0.61035	0	-0.30518	0	-1.2207	0
39.6	-0.61035	-0.30518	-0.61035	-0.30518	0.30518	-0.30518	-0.30518	0	-0.30518	0.61035	-0.61035	-0.30518	0	0	-1.2207	-0.91553
39.7	-0.61035	0.30518	-0.30518	0	-0.30518	-0.30518	-0.30518	-0.30518	-0.30518	-0.30518	-0.61035	0	0	-0.30518	-1.2207	-0.91553
39.8	-0.61035	0	0	0	-0.30518	0	-0.61035	-0.30518	-0.61035	0	0	0.30518	0	-0.61035	-0.61035	-0.91553
39.9	-0.91553	0	0	0.30518	0.30518	0.61035	-0.91553	0.30518	0	-0.30518	0.61035	0	-0.30518	-0.30518	-0.30518	-1.2207
40	-0.30518	0	0.30518	0.61035	0.61035	0.30518	-1.2207	0.61035	0	-0.61035	0	-0.30518	-0.30518	0.30518	-0.61035	-1.52588
40.1	-0.30518	-0.30518	0.30518	0.61035	1.2207	0.30518	-0.91553	0.91553	0.91553	-0.91553	0	-0.61035	-0.61035	0.30518	0.30518	-1.83105
40.2	0	-0.30518	0.61035	0.30518	1.2207	0.30518	-0.30518	0.91553	0.30518	-0.91553	0	-0.61035	-0.91553	0	-0.61035	-1.52588
40.3	0.30518	0	0.30518	0.61035	1.2207	0.61035	0	0.91553	0.30518	-1.2207	-0.30518	-0.61035	-0.91553	-0.30518	-0.30518	-0.91553
40.4	0	0.61035	0	0	1.2207	0.61035	0	0.61035	-0.30518	-0.30518	-0.30518	-0.30518	-0.91553	-0.61035	-1.2207	-0.30518
40.5	0	0.30518	0	0.30518	1.2207	0.91553	-0.30518	0.61035	-0.61035	-0.61035	-0.61035	-0.61035	-0.61035	-0.30518	-1.52588	-0.30518
40.6	0.30518	0.30518	-0.30518	0.30518	1.52588	0.30518	0.30518	0.30518	-0.30518	-0.61035	-0.30518	-0.61035	-0.61035	-0.61035	-1.52588	-0.30518
40.7	0	0.61035	-0.61035	0.30518	0.91553	0.30518	-0.30518	0.30518	-0.30518	-0.91553	-0.30518	-0.61035	-0.61035	-0.61035	-0.91553	-0.30518
40.8	-0.30518	-0.30518	-0.61035	0.61035	0.61035	0.61035	-0.30518	0	0.30518	-0.30518	0	-0.61035	-0.30518	-0.30518	-0.91553	-0.61035
40.9	-0.61035	0.30518	-0.61035	0.30518	0.61035	0.61035	0	0	0.30518	-0.61035	0.30518	-0.61035	-0.30518	-0.30518	-0.61035	-0.91553
41	-0.91553	0.30518	-0.30518	0	0.30518	-0.30518	-0.30518	-0.30518	0.30518	-0.30518	0.30518	-0.30518	0	0	-0.61035	-0.61035
41.1	-0.91553	0.30518	-0.30518	0	0.30518	-0.61035	-0.30518	-0.30518	0.30518	-0.30518	0.30518	-0.61035	-0.30518	0	-0.61035	-0.61035
41.2	-0.91553	0.61035	-0.61035	0	0	-0.91553	-0.61035	-0.30518	0.30518	0	0	-0.61035	-0.30518	0.30518	-0.61035	-0.61035
41.3	-0.91553	0.30518	-0.30518	0	0.61035	-0.61035	-0.30518	-0.30518	0	0	-0.30518	-0.30518	0	0	-0.61035	0
41.4	-1.2207	-0.30518	0.30518	0.30518	0.30518	-0.30518	0	-0.30518	0	0	0	-0.91553	0	-0.30518	-0.61035	-0.30518
41.5	-1.2207	-0.30518	0	-0.30518	0	0	-0.30518	-0.30518	0	-0.30518	0	-0.91553	-0.30518	-0.61035	-0.30518	-0.61035
41.6	-0.61035	0	-0.30518	0.30518	0	0.30518	-0.91553	0	-0.30518	0	0	0	-0.61035	-0.91553	-0.30518	-1.2207
41.7	-0.61035	-0.30518	-0.30518	0.61035	0	0.30518	-0.61035	0	-0.30518	-0.30518	0.30518	0	-0.61035	-0.30518	-0.30518	-1.52588
41.8	0	-0.30518	-0.61035	0.30518	-0.30518	0	-0.61035	0	-0.61035	0	0.30518	-0.30518	-0.91553	-0.30518	0	-1.2207
41.9	0	-0.61035	-0.30518	0.30518	0	0	-0.61035	-0.61035	-0.30518	0	0.30518	0.30518	-0.30518	0.30518	-0.30518	-0.30518
42	0	0	-0.61035	0.30518	0	-0.30518	-0.61035	-0.61035	-0.61035	0	0.30518	0	-0.61035	0.61035	0.30518	-0.61035
42.1	-0.30518	0	-0.61035	0.61035	-0.30518	0	-0.30518	-0.30518	-0.30518	0	0.61035	-0.61035	-0.61035	0.91553	0.30518	0
42.2	-0.30518	-0.30518	-0.30518	0.30518	-0.30518	0.30518	-0.30518	0.30518	-0.61035	0	0.61035	-0.61035	-0.30518	0.61035	0.30518	-0.61035
42.3	0	0.61035	-0.30518	0.61035	0	0.30518	-0.61035	0.61035	0	0.30518	0.30518	-0.30518	0	0.30518	0.30518	-0.30518
42.4	-0.30518	0.30518	-0.30518	0.91553	0.61035	0.61035	-0.61035	0.61035	-0.61035	0.30518	0	-0.30518	0.30518	0.30518	0	-0.30518
42.5	-0.30518	0.30518	0	0.91553	0.61035	0.61035	-0.61035	0.91553	-0.30518	-0.30518	0.30518	0.30518	0.30518	-0.30518	0.61035	-0.30518
42.6	-0.30518	0	0.30518	0.91553	0.91553	0.30518	-0.30518	0.61035	-0.30518	-0.30518	0.30518	0.91553	0.30518	0	0.61035	0
42.7	-0.30518	0	0.30518	0.91553	0.91553	0.30518	-0.61035	0.61035	0.30518	-0.30518	0	0.61035	0.61035	-0.30518	0.30518	-0.61035
42.8	0	0	0	0.61035	0.30518	0.30518	-0.61035	0.61035	0.30518	0	-0.30518	0.30518	0.30518	0	0	-0.61035
42.9	0	0.30518	0.30518	0.30518	0.61035	0.30518	-0.61035	0.30518	0.61035	0	-0.61035	0	0.30518	-0.30518	0.30518	-0.30518
43	0	0	0.30518	0.30518	1.2207	0.30518	-0.30518	0.30518	0.91553	0	-0.30518	-0.30518	0.30518	-0.30518	0	0
43.1	0	0	0.91553	0.91553	0.61035	0.30518	-0.30518	0.30518	0.61035	0.30518	-0.30518	-0.61035	0.30518	-0.30518	0.61035	0.30518
43.2	0.61035	0	0.61035	0.91553	0.61035	0.61035	0.30518	0.30518	0.91553	0.30518	-0.30518	-0.61035	0	-0.30518	0	-0.30518
43.3	0.30518	0	0.61035	0.91553	0.61035	0.91553	0.30518	0.30518	0.61035	0	-0.30518	-0.91553	0.30518	-0.30518	-0.30518	-0.91553
43.4	0.30518	0.61035	0.30518	0.61035	0.91553	0.91553	0.61035	0.30518	0.61035	-0.30518	-0.61035	-0.61035	0	-0.30518	-0.30518	-1.2207
43.5	0.61035	0.91553	0	0.91553	0.91553	1.2207	0	0.30518	0	0	-0.30518	-0.61035	0.30518	-0.30518	-0.61035	-1.52588
43.6	0.91553	1.2207	0	0.91553	1.52588	0.91553	0	0.30518	0	0	-0.61035	-0.61035	0.30518	-0.61035	-0.91553	-1.2207
43.7	0.61035	0.30518	0	0.91553	0.61035	0.61035	-0.30518	0.30518	0.30518	0	0	-0.61035	-0.30518	-1.2207	-0.91553	-0.61035
43.8	-0.30518	0	0.30518	0.61035	0.30518	0.61035	-0.91553	0.30518	0.30518	-0.30518	-0.30518	-0.61035	-0.61035	-0.91553	-0.30518	0
43.9	0	-0.61035	0.61035	-0.30518	0	0.61035	-0.61035	-0.30518	0	-0.61035	0	-0.91553	-1.2207	-0.91553	0	-0.61035
44	0	-0.30518	0	-0.30518	-0.30518	0.91553	-0.61035	0	0.30518	-0.61035	0	-1.2207	-1.52588	-0.91553	0.30518	-0.30518
44.1	-0.30518	0.30518	-0.30518	-0.61035	0	1.2207	-0.61035	0.30518	-0.30518	-0.30518	-0.61035	-0.91553	-1.2207	-0.30518	0	-1.2207
44.2	-0.30518	0.30518	-0.91553	-0.61035	0.61035	0.30518	-0.61035	0.61035	0	0	-0.61035	-0.91553	-0.91553	0.30518	0.30518	-0.91553
44.3	0.30518	0	-0.91553	-0.30518	0.61035	0	-0.61035	0.30518	0	-0.30518	-0.30518	-0.91553	-0.30518	0.61035	0.61035	-1.2207
44.4	0	0.30518	-1.2207	-0.61035	0.30518	0	-0.30518	0.30518	-0.61035	-0.30518	-0.30518	-0.61035	-0.30518	0.91553	0.30518	-1.52588
44.5	0	0.30518	-1.2207	-0.61035	-0.30518	0	-0.61035	0	-0.61035	-0.61035	-0.61035	-0.30518	0.30518	0.30518	0	-0.91553
44.6	-0.30518	0	-1.2207	-0.61035	-0.61035	-0.30518	-0.91553	0	-0.30518	-0.30518	-0.30518	-0.30518	-0.30518	-0.61035	-0.61035	-0.61035
44.7	0	0.30518	-0.91553	-0.61035	-0.61035	-0.30518	-0.61035	-0.91553	0.30518	-0.30518	-0.30518	0.30518	-0.30518	-0.30518	-0.61035	-0.30518
44.8	0.30518	0.30518	-0.30518	-0.61035	-0.30518	-0.30518	-0.91553	-0.30518	0.61035	0.30518	0	-0.30518	-0.61035	0	-0.61035	0
44.9	0.30518	0.91553	0.30518	0.30518	-0.30518	0	-0.61035	0.30518	0.30518	0	0	0	-0.30518	0	-0.30518	0
45	0	0.61035	0.61035	0.61035	0	0.30518	-0.30518	0.91553	0.30518	-0.30518	0	0	-0.30518	0	0.61035	0.61035
45.1	0	0.30518	0.91553	0.30518	0.30518	0.61035	0	1.2207	0.30518	0	-0.30518	0.30518	-0.30518	0.30518	0.61035	0.30518
45.2	-0.61035	-0.30518	0.91553	0.30518	0.30518	1.2207	0.30518	1.2207	0	0	-0.30518	-0.30518	-0.30518	0.61035	0.30518	-0.61035
45.3	-0.61035	-0.30518	0.30518	0.30518	0.61035	1.52588	0.30518	0.91553	0	-0.30518	-0.61035	0.30518	-0.30518	0	0.61035	-1.2207
45.4	-0.61035	-0.61035	-0.30518	0.61035	0.61035	1.52588	0.30518	0.61035	-0.30518	-0.61035	-0.30518	0	-0.61035	0	0.30518	-0.91553
45.5	-0.61035	0	-0.91553	0	0.30518	0.61035	0.30518	0.61035	-0.30518	0	0	0.61035	-0.61035	-0.30518	0.30518	-1.2207
45.6	0	0	-0.61035	-0.30518	-0.30518	0	0	-0.30518	0	-0.30518	0.30518	0.91553	-0.61035	-0.30518	0	-0.91553
45.7	0.30518	-0.30518	-0.91553	0	-0.30518	-0.30518	0.30518	-0.61035	-0.30518	0	0	0.91553	-0.91553	-0.30518	-0.61035	-0.61035
45.8	0.30518	-0.30518	-0.30518	0	-0.30518	0	0.30518	-0.30518	-0.30518	0.61035	0	0.61035	-0.91553	-0.30518	-0.61035	-1.2207
45.9	0.61035	0	0.30518	0	-0.30518	0.61035	0	0.61035	-0.91553	0	0	0.61035	-0.61035	-0.30518	0	-1.2207
46	0.61035	0.61035	0.61035	0	0.30518	0.61035	0	0.61035	0	0.61035	-0.61035	-0.30518	-0.30518	0.30518	0	-1.52588
46.1	0.30518	0.61035	0.30518	0	0.61035	0.61035	0.30518	0.91553	0.30518	0	-0.91553	-0.30518	0.30518	-0.30518	-0.61035	-1.2207
46.2	-0.30518	0.61035	0	0.30518	0.91553	0.30518	0.30518	1.2207	0.30518	0.30518	-1.2207	-0.30518	0.30518	-0.30518	-0.61035	-0.91553
46.3	0.30518	0	-0.61035	0.30518	0.91553	0.61035	0.30518	1.2207	-0.30518	0.30518	-0.91553	-0.30518	0.61035	-0.30518	-0.61035	-0.91553
46.4	0	0	-0.91553	0.30518	0.91553	0.30518	-0.30518	1.2207	-0.30518	0.30518	-0.61035	0	0	-0.61035	-0.91553	-1.2207
46.5	0	0	-0.91553	0.30518	0.61035	0	-0.30518	0.30518	-0.30518	0.61035	-0.61035	-0.30518	0	-0.61035	-0.91553	-0.91553
46.6	-0.61035	0	-0.61035	-0.30518	0.61035	-0.30518	0	0.61035	0	0.30518	0	-0.91553	0	-0.61035	-0.30518	-0.61035
46.7	-0.61035	0.30518	-0.30518	-0.61035	0	-0.61035	-0.61035	0.30518	-0.30518	0	0.61035	-0.91553	-0.61035	0.30518	0.61035	-0.61035
46.8	-0.61035	0.61035	-0.30518	-0.30518	0.30518	-0.30518	-0.61035	0.61035	-0.61035	0.30518	0	-1.2207	-0.91553	0.30518	0	-0.30518
46.9	-0.61035	0.30518	0.30518	0.61035	0.30518	0.61035	-0.61035	0.61035	-0.30518	0.30518	0.30518	-1.2207	-0.61035	0.30518	0.30518	-0.30518
47	-0.61035	0.30518	0.61035	0.91553	0.61035	0.91553	-0.30518	0.61035	-0.30518	-0.30518	0	-0.61035	0.61035	0	0	-0.30518
47.1	-0.61035	-0.30518	0.30518	0.61035	0.61035	0.30518	-0.30518	0.61035	-0.61035	-0.61035	-0.30518	-0.30518	0.61035	0.30518	0	-0.30518
47.2	-1.2207	-0.61035	0.30518	0.61035	0.30518	0.30518	0	0.91553	-0.91553	-0.61035	-0.30518	0	0.61035	0.30518	-0.30518	0
47.3	-1.2207	-0.30518	-0.30518	0	0.30518	0.30518	0	0.30518	-0.91553	-0.61035	0	0.30518	0.30518	0	0	-0.30518
47.4	-0.61035	-0.61035	-0.61035	0.30518	0.30518	0.30518	-0.61035	-0.30518	-0.61035	-0.30518	0	0	0	0	-0.30518	-0.30518
47.5	-0.30518	-0.30518	-0.30518	0.91553	0.61035	0	-0.30518	-0.30518	-0.61035	0.30518	0.30518	-0.30518	0.61035	0	0	-0.91553
47.6	0	-0.30518	0	0.91553	0.30518	0.30518	0	0	0	0.61035	0	-0.61035	0.61035	0.30518	0	-0.30518
47.7	0	0	-0.30518	0.61035	0.30518	0.61035	0	-0.30518	-0.30518	0.91553	-0.30518	-0.61035	0	0	-0.30518	-0.30518
47.8	-0.30518	-0.30518	0.30518	0.61035	0.61035	0.61035	-0.30518	0.30518	-0.30518	0.30518	0	-1.2207	0.30518	0	-0.30518	-0.30518
47.9	-0.61035	-0.30518	0	0.30518	0.61035	0.91553	-0.30518	0.91553	0	0	0.30518	-0.61035	0	0	0	-0.61035
48	-0.91553	-0.30518	0.30518	0.61035	0.30518	0.91553	-0.30518	0.91553	0.30518	0	0	-0.61035	0.30518	0	-0.30518	-0.30518
48.1	-0.30518	0.30518	0	0.61035	0	0.61035	0	1.2207	0.61035	0	0.30518	-0.30518	0.30518	0.30518	-0.61035	0
48.2	-0.30518	0.30518	-0.30518	0	0.30518	0.30518	-0.30518	0.61035	0.61035	0	-0.30518	-0.30518	0.30518	0	-0.61035	-0.30518
48.3	-0.30518	0.30518	-0.61035	0	0.61035	0	0	0.30518	0.61035	0	0	-0.30518	0.61035	0.30518	0	-0.30518
48.4	-0.61035	-0.30518	-0.61035	-0.30518	0.30518	-0.30518	0	0.30518	0.91553	-0.30518	0.30518	-0.30518	0.30518	0.91553	0	0
48.5	0	-0.30518	-0.30518	-0.61035	-0.30518	-0.30518	-0.91553	0	0.30518	0.30518	0.30518	0	0.30518	0.61035	0.30518	0.30518
48.6	0	0	-0.30518	-0.30518	0	-0.61035	-1.2207	0.61035	0.30518	0	0.30518	0	0.30518	0.61035	0	-0.61035
48.7	0.30518	0	0	-0.30518	0.30518	-0.61035	-0.91553	0.61035	0.30518	0.61035	0	0	-0.61035	0	0	-0.91553
48.8	0.91553	-0.30518	0.30518	-0.30518	0.30518	-0.61035	-0.61035	1.2207	0.61035	0.61035	0.61035	-0.30518	-0.30518	0	0	-0.61035
48.9	1.52588	0	0	0.30518	0.30518	-0.30518	-0.61035	1.52588	0.61035	0.61035	0.30518	-0.30518	-0.61035	0	-0.30518	-0.61035
49	0.91553	-0.30518	0.30518	0	0.30518	0.61035	-0.30518	1.52588	0	0.61035	0.30518	-0.91553	-0.61035	-0.61035	-0.30518	-0.61035
49.1	0.61035	0	0.30518	0.30518	0.30518	0.61035	-0.30518	1.52588	-0.30518	0.61035	0.30518	-0.61035	-0.91553	-0.30518	-0.61035	-0.61035
49.2	0.61035	0.30518	0	0.30518	0.61035	0.30518	0	1.2207	0	0	0.61035	-0.61035	-0.91553	-0.30518	0.30518	-0.61035
49.3	0.30518	0	-0.30518	0.61035	0.91553	0	0	0.91553	0.91553	-0.30518	0.61035	-0.61035	-0.61035	-0.30518	-0.30518	-0.61035
49.4	0.30518	0	-0.30518	0.91553	0.91553	0	-0.91553	0.91553	0.61035	0	0.61035	-0.30518	-0.61035	0	-0.61035	-0.61035
49.5	0.30518	0.61035	-0.91553	0.61035	1.2207	0.30518	0	0.61035	1.2207	0	0.30518	-0.30518	-0.61035	0	-0.30518	-0.61035
49.6	0	0.30518	-0.91553	0.91553	0.91553	0.30518	0.30518	0.61035	1.52588	0	0	-0.61035	0	0	-0.30518	-0.30518
49.7	0.61035	-0.61035	-0.30518	0.61035	0.30518	0.61035	0.61035	0.61035	1.2207	-0.30518	-0.30518	0	-0.30518	0.30518	0	-0.61035
49.8	0.61035	-0.30518	0	0.30518	0.61035	0.30518	0	1.2207	0.30518	-0.30518	-0.30518	0.30518	0.30518	-0.30518	0.61035	-1.2207
49.9	0.30518	-0.61035	0.30518	0	0.61035	0.61035	0.30518	0.61035	-0.30518	0.30518	0	0.30518	0	-0.61035	0.61035	-0.91553
50	-0.30518	-0.30518	0.61035	0.30518	0	0.61035	0.30518	0.91553	-0.30518	0.30518	-0.30518	0.30518	-0.30518	-0.30518	0	-0.91553
50.1	-0.30518	-0.30518	0	0	0.30518	0.30518	0.30518	1.2207	-0.30518	0	-0.30518	0	0	0	-0.30518	-0.61035
50.2	-0.30518	-0.30518	-0.30518	-0.30518	0.30518	0	0.61035	0.61035	0	0.61035	0	-0.61035	-0.30518	-0.61035	-0.61035	-0.61035
50.3	0	0	0	0.30518	0	0.30518	0	0.91553	0.30518	0.30518	-0.30518	-0.30518	-0.61035	-0.61035	-0.30518	-0.30518
50.4	0	0	-0.61035	0.30518	0.61035	0.30518	0.30518	0.61035	0.30518	0.30518	-0.30518	-0.30518	-0.30518	-0.30518	-0.61035	-0.30518
50.5	-0.30518	-0.30518	-1.2207	0.30518	0.61035	0	-0.30518	0.61035	0	0.30518	-0.30518	-0.61035	0	0	-0.30518	-0.61035
50.6	-0.61035	-0.61035	-0.61035	0.30518	0.61035	-0.30518	-0.30518	0.30518	0	0.30518	-0.30518	-0.61035	0	0	-0.30518	-0.91553
50.7	-0.61035	-0.91553	-0.61035	0.30518	0.61035	0	-0.61035	0	-0.61035	0	0	-0.61035	0	0	0.30518	-0.91553
50.8	-0.61035	-0.61035	-0.61035	0	0.61035	0	-0.30518	0	0.30518	-0.30518	-0.30518	-0.61035	-0.61035	0	0.30518	-0.91553
50.9	-0.61035	-0.61035	-0.61035	0.30518	0.61035	-0.30518	-0.61035	-0.30518	0.61035	-0.61035	-0.30518	-0.61035	-0.61035	-0.30518	0	-1.2207
51	-0.30518	-0.91553	-0.91553	0	0.30518	0	-0.30518	-0.30518	0.30518	-0.61035	-0.30518	-0.61035	0	0	0	-0.91553
51.1	-0.61035	-1.2207	-0.30518	0.30518	0.61035	0.61035	0	-0.30518	0	-0.30518	0	-0.61035	0.30518	0.30518	0	-0.61035
51.2	-0.30518	-0.91553	-0.30518	0	0.30518	0.91553	-0.30518	-0.30518	0	-0.30518	0	-0.30518	0.61035	0	-0.30518	-0.61035
51.3	-0.30518	-0.30518	-0.61035	0	0.30518	0.91553	-1.2207	-0.30518	-0.30518	-0.30518	-0.30518	-0.61035	0.30518	-0.30518	-0.61035	-0.61035
51.4	-0.30518	0	-0.30518	-0.30518	0.61035	0	-0.91553	0	-0.30518	-0.30518	-0.30518	-0.61035	0.61035	-0.30518	-0.91553	-0.61035
51.5	-0.30518	0.30518	-0.61035	0	0.61035	0.30518	-0.61035	-0.30518	0.30518	0.30518	0	0	0.30518	-0.61035	-0.61035	-0.61035
51.6	0.61035	0.30518	-0.30518	0	0.61035	0	0	-0.30518	0	0	0.30518	-0.61035	0.30518	-0.61035	-0.61035	0
51.7	0.30518	0	-0.30518	0.30518	0.61035	0	0	-0.30518	0.30518	0	0.61035	-0.30518	-0.30518	-0.61035	-0.30518	0.30518
51.8	0.30518	-0.30518	-0.30518	0.61035	0.30518	0.30518	0	0	0.30518	0.30518	0	0	-0.30518	-0.30518	0.30518	0.30518
51.9	0	-0.30518	-0.61035	1.2207	0.30518	0	-0.30518	-0.30518	0.30518	0	0.61035	-0.30518	-0.30518	0.91553	0.61035	0
52	-0.30518	-0.30518	-0.61035	0.61035	0	0.61035	-0.30518	-0.30518	-0.30518	0	0.30518	0	0	0.91553	0.91553	-0.61035
52.1	-0.61035	-0.30518	-0.61035	0.30518	0	0.30518	-0.30518	-0.30518	0	0	0	0	0.30518	0.91553	0.30518	-0.61035
52.2	-0.61035	-0.30518	-0.30518	0.30518	0.30518	0.61035	-0.30518	0	0	0	0	0.30518	0.61035	0.61035	-0.30518	-1.2207
52.3	0.30518	-0.61035	-0.30518	0.61035	0.30518	0.30518	-0.30518	-0.30518	-0.30518	0	0.30518	0.30518	0.61035	0	-0.61035	-1.2207
52.4	0	-0.30518	-0.30518	0.61035	0.30518	0.30518	0	0	0	0	0.61035	0	0.30518	0	-0.61035	-0.91553
52.5	0.30518	-0.30518	0	0.61035	0.30518	-0.30518	-0.30518	-0.30518	-0.30518	0.30518	0.91553	0	0.30518	-0.30518	-0.61035	-0.61035
52.6	0.30518	-0.30518	-0.61035	0.91553	0	-0.30518	-0.30518	-0.30518	0	0.30518	0.91553	0	-0.30518	-0.30518	-0.30518	-0.30518
52.7	0.61035	-0.30518	-0.30518	1.2207	-0.30518	-0.61035	-0.30518	0	0	0.61035	0.61035	0.30518	-0.61035	-0.61035	0.30518	-0.30518
52.8	0	-0.30518	0	1.52588	0	0	-0.30518	0.30518	0.30518	0.30518	0.61035	-0.30518	-0.30518	0	0.61035	-0.30518
52.9	0.61035	0	-0.30518	1.2207	0.91553	0	0.61035	1.2207	0.61035	0	0.61035	-0.91553	-0.30518	0	0.61035	-0.61035
53	0.30518	0.30518	-0.30518	0.91553	0.91553	0.61035	0.91553	0.61035	0.91553	-0.30518	0.61035	-0.91553	-0.61035	-0.30518	0.61035	-0.30518
53.1	-0.30518	0	-0.61035	0.61035	0.61035	0.61035	0.30518	0.30518	0.61035	-0.30518	0	-0.91553	-0.30518	-0.61035	0	-0.61035
53.2	-0.91553	0.30518	-1.2207	0	0.30518	0.91553	-0.30518	0	0.30518	-0.30518	0	-0.61035	-0.61035	-0.30518	-0.61035	-0.91553
53.3	-1.52588	0.30518	-1.2207	0	0	0.30518	-0.91553	-0.30518	0	-0.61035	0	-0.30518	0.30518	-0.30518	-0.61035	-1.2207
53.4	-1.2207	0	-0.91553	0	-0.30518	0	-1.2207	-0.30518	0	-0.61035	0	-0.30518	0.30518	0	-0.91553	-0.91553
53.5	-0.91553	0.30518	-0.61035	0.30518	-0.61035	-0.61035	-1.2207	0	0.30518	0.30518	-0.30518	-0.30518	0	0	-0.91553	-0.61035
53.6	-0.91553	0.61035	-0.91553	-0.30518	-0.61035	-0.30518	-0.61035	0.61035	0.30518	0	0	-0.30518	-0.61035	0	-0.61035	-0.30518
53.7	-0.91553	0.30518	-0.61035	0	0	0	0.30518	0.30518	0.30518	0	0.30518	-0.30518	-0.91553	0	-0.30518	0
53.8	-0.30518	0.30518	-0.30518	0.30518	0.61035	0.61035	-0.30518	0.91553	0.61035	0.30518	0.61035	-0.30518	-0.61035	0.61035	-0.61035	-0.30518
53.9	0	-0.30518	0.30518	0.30518	0.91553	0.61035	0.30518	0.91553	0.61035	0.30518	0	-0.61035	-1.2207	0.91553	0	-0.61035
54	0	0	0.91553	0.30518	0.91553	0.91553	0	1.2207	0.91553	0.30518	-0.91553	-0.30518	-0.61035	0.30518	-0.61035	-1.2207
54.1	-0.30518	0	0.61035	0.30518	0.91553	1.2207	-0.30518	1.2207	0.30518	0.61035	-0.91553	0	-0.91553	0.61035	-0.61035	-0.91553
54.2	-0.61035	-0.30518	0.61035	0	0.61035	0.91553	-0.30518	0.91553	0.30518	0.91553	-0.61035	0.30518	-0.61035	0	-0.61035	-0.61035
54.3	-0.61035	-0.30518	-0.30518	0	0.30518	0.30518	-0.61035	0.61035	0	0.61035	-0.30518	0.30518	-0.61035	0	-0.61035	-0.30518
54.4	-0.91553	-0.61035	-0.61035	0	0.61035	0	-0.61035	0.30518	0	0	-0.30518	0	-0.61035	0	-0.61035	0
54.5	-0.91553	0	-0.91553	0	0.91553	-0.30518	-0.91553	0	-0.30518	0.30518	-0.30518	0	-0.61035	0	-0.61035	-0.91553
54.6	-0.30518	-0.30518	-0.91553	-0.30518	0.91553	0	-0.61035	-0.30518	-0.30518	0.30518	0.30518	-0.61035	-0.61035	0	-0.30518	-0.61035
54.7	-0.61035	0	-0.30518	0.30518	1.2207	0.30518	-0.30518	0	-0.30518	0.30518	0	-0.91553	-1.2207	0	0	-0.61035
54.8	-0.61035	0	0	0.61035	1.2207	0.30518	-0.30518	-0.30518	0.30518	-0.30518	0.30518	-0.91553	-0.61035	0.30518	-0.30518	-0.61035
54.9	-0.30518	0	-0.30518	0	0.61035	0.91553	0.30518	0	0.30518	0	0	-0.61035	-0.30518	0.30518	-0.30518	-0.61035
55	-0.61035	-0.30518	-0.61035	-0.30518	0.30518	0.91553	0.61035	0.30518	0	0	-0.30518	-0.61035	-0.30518	0	-0.61035	-0.30518
55.1	0	0	-0.61035	0	0.30518	0.91553	0.30518	0.61035	0	0	0	-0.61035	0.30518	-0.30518	-0.61035	-0.30518
55.2	0	-0.30518	-1.2207	-0.61035	-0.30518	0.61035	0	0.30518	-0.61035	0.61035	0.30518	-0.30518	0.30518	-0.61035	-0.91553	-0.30518
55.3	-0.30518	0.30518	-0.91553	-0.61035	0.30518	0.30518	0	0	-0.61035	0.61035	0.30518	0.30518	0	-0.30518	-0.61035	-0.30518
55.4	0.30518	0.61035	-0.61035	-0.61035	0	0.30518	-0.91553	-0.30518	0	1.2207	0.61035	0	-0.30518	-0.61035	0	-0.30518
55.5	0	0.30518	-0.61035	-0.61035	0.61035	0	-0.91553	0	0	0.91553	0.61035	0	-0.30518	-1.2207	0	-0.61035
55.6	0.30518	0.30518	0.30518	0	0.91553	0	-0.91553	0	0.30518	1.2207	0.30518	-0.30518	0.30518	-0.61035	0	-0.91553
55.7	0	0.30518	0.91553	0.30518	0.91553	0	-0.61035	0	0.61035	0.91553	0	-0.91553	0	-0.61035	0	-0.61035
55.8	0	0.30518	0.91553	1.2207	0.91553	0	-0.30518	0	0.91553	0	0.61035	-0.91553	0.30518	-0.61035	0	-1.2207
55.9	-0.30518	0.30518	0.61035	0.91553	0.91553	0.61035	-0.30518	0	0.61035	0	0.61035	-0.61035	0	0	-0.61035	-0.91553
56	0	0	0	1.2207	0.91553	1.2207	-0.30518	-0.30518	0.30518	0.30518	0.30518	-0.30518	0	-0.30518	-0.61035	-0.61035
56.1	0	0.30518	-0.30518	0.61035	0.30518	0.91553	0	-0.30518	-0.30518	-0.30518	0	0	-0.30518	-0.30518	-0.61035	-0.91553
56.2	-0.30518	0	0	0.30518	0	0.91553	-0.61035	-0.61035	-0.61035	-0.61035	-0.61035	-0.30518	0.30518	-0.30518	-0.61035	-0.61035
56.3	-0.61035	-0.30518	-0.30518	0	-0.30518	0.61035	-0.30518	-0.30518	-0.30518	-0.61035	-0.30518	0	0.30518	-0.30518	-0.91553	-0.61035
56.4	-0.30518	-0.30518	0	-0.30518	-0.61035	0.30518	-0.30518	-0.61035	-0.61035	0	0	0	0.30518	-0.30518	-0.61035	-1.2207
56.5	0.30518	-0.30518	-0.30518	-0.30518	-0.30518	0.30518	0.30518	-0.30518	-0.30518	0	0.61035	-0.30518	0.61035	-0.61035	-0.30518	-0.91553
56.6	0.30518	0	-0.30518	-0.30518	0	0	0.30518	0	-0.30518	0.30518	0.30518	-0.61035	0.30518	-0.61035	0	-0.91553
56.7	0	0	0.30518	0	0	0	0	0.61035	0	-0.30518	0.61035	-1.2207	-0.30518	-0.91553	0	-0.91553
56.8	0	0.61035	0	0.30518	0.61035	-0.30518	-0.30518	0.61035	-0.30518	0	0.30518	-1.2207	-0.30518	-0.61035	0.30518	-1.52588
56.9	-0.30518	0.91553	0	0.30518	0.61035	-0.30518	-0.30518	0.61035	0	0	0.30518	-0.91553	-0.61035	-0.61035	0.30518	-1.52588
57	0	0.61035	0	0	0.61035	-0.30518	0	0.91553	0	-0.30518	0.30518	-0.61035	-0.30518	-0.30518	0	-1.2207
57.1	0	0.91553	0.30518	0	0.30518	0	-0.30518	0.30518	-0.30518	-0.30518	0	-0.61035	-0.61035	-0.30518	-0.30518	-0.91553
57.2	0	0.91553	0	0.30518	0	0	-0.61035	0.61035	-0.61035	0	-0.61035	0	0	0	-0.61035	-0.91553
57.3	-0.30518	0.61035	-0.30518	0.30518	0	0	-0.61035	0	-0.61035	-0.30518	-0.30518	0.30518	0	0	-0.91553	-0.91553
57.4	-0.61035	0.30518	-0.91553	0	0.61035	0	-0.30518	0.30518	-0.30518	-0.30518	-0.30518	0.30518	-0.30518	0.61035	-0.91553	-0.61035
57.5	-0.91553	0.30518	-0.91553	0.30518	0.30518	0	-0.30518	0.91553	-0.30518	0	0	0	-0.30518	0.30518	-1.52588	-0.30518
57.6	-0.61035	0.30518	-0.91553	-0.30518	0.30518	0	-0.30518	0.61035	-0.30518	0	0.30518	0.30518	-0.30518	0	-1.52588	-0.30518
57.7	-1.2207	0.61035	-0.91553	-0.30518	0.61035	0	-0.61035	0.91553	-0.91553	-0.30518	-0.30518	0	-0.61035	-0.30518	-1.83105	-0.30518
57.8	-1.52588	0	-0.61035	0	0.61035	0	0.30518	0	-0.91553	-0.30518	0	0	-0.61035	-0.30518	-1.2207	-0.61035
57.9	-1.2207	-0.30518	-0.30518	0	1.52588	0	0	0	-0.61035	0.30518	0	-0.30518	-0.61035	-0.30518	-0.30518	-0.61035
58	-0.91553	0.30518	-0.61035	0	1.2207	0	-0.30518	-0.30518	-0.91553	0.61035	0.61035	-0.30518	-0.30518	-0.61035	-0.30518	-0.91553
58.1	-0.61035	0	-0.61035	0.61035	0.91553	0.61035	0	0	0	0.30518	-0.30518	-0.30518	0.30518	-0.91553	-0.30518	-1.2207
58.2	-0.61035	0.30518	-0.91553	0	0.61035	0.30518	0.30518	0	0.30518	0.30518	-0.61035	0.30518	0.30518	-0.61035	0	-0.61035
58.3	-0.61035	0.61035	-0.61035	0.30518	0.61035	0	0.30518	0.61035	0	-0.30518	-0.61035	0.30518	0	0	-0.61035	-0.61035
58.4	-0.61035	0	-0.61035	0.30518	0.91553	-0.30518	0.61035	0.30518	-0.30518	-0.61035	-0.91553	0	-0.30518	-0.30518	-0.91553	-0.30518
58.5	-0.30518	0.61035	-0.30518	0.30518	0.30518	-0.30518	0.30518	0	0	-0.61035	-0.61035	-0.30518	-0.30518	-0.61035	-0.61035	-0.61035
58.6	-0.30518	0.91553	-0.30518	0.30518	0.61035	-0.30518	0	0	-0.30518	-0.30518	-0.61035	-0.61035	-0.30518	-0.30518	-0.61035	-0.91553
58.7	0	0.61035	-0.30518	0	0.30518	-0.30518	-0.30518	-0.30518	0	-0.30518	0.30518	-0.61035	-0.30518	0	-0.61035	-0.91553
58.8	0	0.61035	0.30518	0	0.30518	0	-0.30518	0	0	-0.30518	0.30518	-0.30518	-0.30518	0.30518	-0.61035	-0.30518
58.9	-0.91553	0	0	-0.30518	0	0	-0.30518	0.30518	0	0	0.30518	-0.30518	0	0	-0.61035	-0.61035
59	-0.61035	-0.30518	0.30518	-0.61035	-0.61035	0.30518	-0.61035	0.30518	0	-0.30518	0.91553	-0.30518	-0.30518	0	-0.61035	0
59.1	-0.30518	0	0	0	-0.61035	0.30518	0	0.61035	-0.30518	-0.61035	0.91553	-0.30518	0	-0.30518	-0.30518	0
59.2	0	-0.61035	-0.30518	0	-0.30518	0.30518	-0.61035	0.30518	0	-0.30518	0.91553	-0.61035	0	-0.30518	0	0.61035
59.3	-0.30518	-0.30518	-0.30518	0.30518	0	0.61035	-0.30518	-0.30518	0.30518	0	0.30518	-0.30518	-0.30518	-0.61035	0.30518	0.30518
59.4	-0.30518	0	-0.30518	0	-0.30518	0.30518	-0.30518	-0.30518	0.30518	0	-0.30518	0	0.30518	0.30518	0.61035	0
59.5	-0.61035	0.61035	-0.61035	0.30518	0.30518	0	0	0.30518	0.30518	0.30518	0	0	0	0	0	0
59.6	-0.30518	0.91553	-0.61035	0.30518	0.61035	0	0.30518	0.61035	0	0.30518	0.30518	0.30518	-0.30518	0.30518	0.61035	0.30518
59.7	0	0.91553	-0.61035	0.91553	0.61035	0.30518	0.30518	0.91553	0	0.61035	0	-0.30518	0.30518	-0.30518	0.30518	0
59.8	-0.30518	0.91553	-0.91553	0.61035	0.61035	0	0.61035	0.91553	0	0.61035	0	-0.61035	0	-0.61035	0	0
59.9	0.30518	0.30518	-0.61035	0.30518	0.61035	0.30518	0.61035	0.61035	-0.30518	0.61035	0.30518	-0.61035	-0.30518	-0.91553	-0.30518	-0.91553
60	0.30518	0.30518	0	0.30518	0.30518	0.61035	0.61035	0.91553	-0.61035	0.61035	0.61035	-0.91553	-0.30518	-0.91553	-0.30518	-0.61035
60.1	-0.30518	0.91553	-0.30518	0.61035	0.30518	0	0.30518	0.61035	-0.30518	0.30518	0.61035	-0.30518	0	-1.52588	-0.61035	-0.91553
60.2	-0.30518	0.30518	-0.30518	0.30518	0.30518	-0.30518	0	0.30518	-0.30518	0.61035	0.30518	-0.30518	0	-1.2207	-0.91553	-0.61035
60.3	-0.61035	0.61035	0.30518	0.61035	0.30518	0	-0.30518	0	0.30518	-0.30518	0.30518	-0.30518	0.30518	-1.83105	-0.91553	-0.30518
60.4	-0.91553	0	-0.30518	0	0	0.30518	-0.30518	-0.61035	0	-0.61035	0.30518	-0.61035	0.61035	-1.52588	-0.30518	-0.61035
60.5	-0.30518	0	-0.30518	-0.30518	0.61035	0.61035	-0.30518	0	-0.30518	-0.61035	0.30518	-0.61035	0	-1.2207	0	-0.30518
60.6	0	0.30518	-0.30518	0.30518	0.61035	0.30518	-0.61035	0.30518	-0.30518	-0.91553	0.61035	-0.91553	-0.30518	-1.2207	0	0.30518
60.7	0	0.30518	-0.30518	0.91553	0.91553	0	-0.30518	0.61035	0.61035	-0.30518	0.30518	-0.61035	-0.30518	-0.30518	0	0
60.8	-0.30518	0.30518	0	0.61035	0.91553	0	0	0.61035	0.91553	-0.30518	0	-0.61035	0	0.30518	0	-0.30518
60.9	-0.61035	0.30518	-0.30518	0.91553	0.61035	0	-0.30518	0.61035	0.61035	-0.61035	-1.2207	-0.61035	-0.30518	0.61035	0.61035	-1.2207
61	-0.91553	-0.61035	-0.61035	0.91553	0.61035	0	-0.30518	0.30518	0.61035	-0.91553	-0.91553	-0.61035	-0.30518	0	0.30518	-1.52588
61.1	-1.2207	-0.30518	-0.30518	0.30518	0.30518	-0.30518	-0.61035	0	-0.30518	-0.61035	-0.30518	0	0	0	-0.61035	-1.52588
61.2	-0.91553	0	-0.61035	-0.30518	-0.30518	-0.91553	-0.61035	-0.30518	-0.61035	-0.91553	0.30518	0	0.30518	-0.30518	-1.2207	-1.52588
61.3	-0.61035	0.30518	-0.91553	0	0	-0.91553	-0.91553	-0.30518	-1.2207	-0.30518	0.91553	0	0	-0.30518	-0.91553	-1.52588
61.4	0	0.30518	-0.61035	0.30518	0	-0.91553	-1.2207	-0.30518	-0.61035	0.30518	1.2207	-0.30518	0	-0.61035	-0.91553	-1.2207
61.5	0.30518	0.61035	-0.30518	0.91553	-0.30518	-0.30518	-1.2207	-0.30518	0	0.91553	0.61035	-0.61035	-0.30518	-0.61035	-0.91553	-0.61035
61.6	0	0.61035	0.30518	0.61035	0	-0.61035	-0.61035	0.30518	0.30518	0.91553	0	-0.61035	-0.30518	-0.91553	-0.61035	0
61.7	0	0	0	0.91553	0	0.30518	-0.61035	0.91553	0.30518	0.91553	0	-0.61035	-0.30518	-0.91553	-0.30518	0.61035
61.8	0.30518	0	0	0.61035	0.61035	0.30518	0.30518	0.91553	0	0.61035	-0.30518	0.30518	-0.61035	-0.30518	-0.30518	0.30518
61.9	0.30518	-0.61035	-0.30518	0.91553	0.61035	0.61035	0.61035	1.2207	-0.30518	0.30518	-0.30518	0.30518	-0.30518	0.30518	0	0
62	0.30518	-0.61035	-0.30518	0.30518	0.91553	0.61035	0.30518	1.2207	-0.61035	-0.30518	-0.30518	0.30518	0	0	0	0
62.1	0	-0.61035	-0.30518	0	0.61035	0.61035	0.30518	1.2207	-0.61035	-0.30518	-0.30518	-0.30518	0	0	-0.61035	0
62.2	0	0.30518	-0.91553	-0.30518	-0.30518	0.61035	0	0.91553	-0.61035	-0.30518	0.30518	0.30518	0.30518	-0.30518	-0.91553	0
62.3	0.30518	0.61035	-0.61035	-0.30518	-0.61035	0.30518	-0.30518	0.61035	-0.30518	0	0.30518	0.30518	0.30518	-0.30518	-0.91553	-0.30518
62.4	0.30518	0.61035	-0.61035	0	0	0	0.30518	-0.30518	-0.91553	0.30518	0.61035	0.61035	-0.30518	0	-0.61035	-0.30518
62.5	0.30518	0.91553	-0.30518	0	0.30518	-0.30518	0.30518	-0.30518	-0.61035	0.61035	0.30518	0.61035	-0.30518	0.61035	-0.30518	-0.61035
62.6	0	1.52588	0.30518	0.61035	0.61035	-0.30518	0.61035	-0.61035	-0.61035	0.30518	0.61035	0	0.30518	0.30518	0.30518	-0.91553
62.7	0	1.2207	0.30518	0.30518	0.91553	0.30518	0.61035	0	0.30518	0.30518	0.30518	-0.61035	0.30518	0	-0.30518	-1.2207
62.8	0	0.61035	0	0.61035	1.2207	0.61035	0.61035	0	0.30518	-0.30518	-0.61035	-0.61035	0.61035	-0.30518	-0.61035	-0.91553
62.9	0	0	0.30518	0	0.91553	0.61035	0.61035	0.30518	0	-0.61035	-0.61035	-0.61035	0.61035	-0.61035	-0.91553	-0.91553
63	0	0.30518	-0.30518	-0.30518	0.30518	0.30518	0.91553	0	-0.30518	-0.30518	-0.30518	0	0.61035	-0.91553	-0.91553	-0.91553
63.1	0.30518	-0.30518	-0.61035	0	0	-0.30518	0.30518	0	-0.30518	0	0	0.30518	0.61035	-1.2207	-0.91553	-0.61035
63.2	0	0	-0.30518	0.30518	-0.30518	-0.30518	0	-0.30518	-0.30518	0	0.61035	-0.30518	0	-1.2207	-1.2207	0
63.3	0.30518	-0.30518	0	0.61035	0.61035	0	-0.61035	0	0	0.30518	1.2207	-0.61035	-0.30518	-0.91553	-0.91553	0.61035
63.4	0.61035	-0.30518	-0.30518	0.91553	0.30518	0	-0.91553	0.30518	0	0.30518	0.91553	-0.61035	-0.91553	-0.91553	-0.61035	-0.30518
63.5	0.30518	-0.30518	0	0.61035	0	0.30518	-0.91553	0	0.30518	0.30518	0.91553	-0.61035	-0.91553	-0.30518	-0.30518	-0.30518
63.6	-0.30518	0.30518	0	1.2207	0.91553	0.61035	-0.61035	0	0.30518	0	0	-0.61035	-0.61035	0	-0.30518	-0.91553
63.7	-0.30518	0	0	0.91553	0.91553	0.30518	-0.30518	0.30518	-0.30518	-0.30518	-0.30518	-0.61035	-0.30518	0.30518	-0.30518	-0.91553
63.8	-0.91553	-0.30518	-0.30518	0.61035	0.61035	0.30518	-0.30518	-0.61035	0	0	-0.61035	0	0	0.61035	0	-1.52588
63.9	-0.91553	-0.61035	-0.61035	0	0.30518	0.30518	-0.30518	-0.91553	-0.30518	-0.30518	-0.30518	0.30518	0.61035	0	0	-1.2207
64	-0.30518	-0.61035	0	-0.30518	0.30518	-0.30518	0	-0.91553	-0.61035	0	-0.30518	0.30518	0.91553	0.30518	-0.30518	-1.2207
64.1	-0.61035	0	-0.30518	-0.30518	-0.30518	0	-0.30518	-0.91553	-0.30518	0.30518	-0.30518	0	0.30518	0	-0.91553	-0.91553
64.2	-0.61035	0.30518	0	-0.61035	0	0	0	-0.91553	-0.30518	0.91553	0	0	0.61035	0.30518	-1.52588	-1.2207
64.3	-0.30518	0.61035	0	-0.30518	0.30518	0.30518	0	-0.61035	0	0.61035	0	-0.61035	0.61035	0.30518	-1.2207	-0.61035
64.4	-0.30518	0.61035	0.30518	0.30518	0.91553	0.30518	0	-0.30518	0	0.61035	0.30518	-0.30518	0	0.30518	-0.91553	-0.61035
64.5	0	0.61035	0.30518	0	0.61035	0.61035	0	0.30518	0	0.91553	0	-0.30518	0.30518	0.30518	-0.91553	-0.61035
64.6	0	0.30518	0.30518	0.30518	0.30518	0.91553	-0.30518	0.61035	0.30518	0.61035	0.30518	-0.91553	0.30518	0.30518	-0.61035	-0.91553
64.7	0	-0.30518	0.30518	0	0	0.91553	-0.61035	0.61035	0	0.61035	0.30518	-0.91553	0.30518	0.30518	0	-0.61035
64.8	0	-0.30518	0	0	0	0.91553	-0.61035	0.61035	0.30518	0.30518	0	-1.2207	0	0.61035	0	-0.30518
64.9	0	-0.61035	-0.30518	-0.61035	0.30518	0.61035	-0.30518	0.30518	0	0.30518	0.30518	-0.61035	0.30518	0	-0.30518	-0.61035
65	-0.30518	-0.61035	-0.30518	0	0.30518	0.30518	-0.61035	-0.30518	0	-0.30518	0.30518	-0.30518	-0.30518	-0.30518	-0.30518	-0.61035
65.1	-0.30518	-0.61035	-0.61035	-0.30518	0.61035	0.30518	-0.30518	-0.30518	-0.61035	-0.30518	0	0.30518	0	-0.91553	0	-0.61035
65.2	-0.30518	-0.30518	-0.91553	0.30518	0.30518	0.30518	-0.61035	-0.61035	-0.30518	0	-0.61035	0	0.30518	-0.30518	0	-0.61035
65.3	-0.30518	0.30518	-0.91553	0	0	0.61035	-0.30518	-0.30518	0	0.61035	-0.30518	0	-0.30518	-0.30518	0	-0.91553
65.4	-0.30518	0	-1.2207	0.61035	0.30518	0.61035	-0.30518	-0.30518	0	1.2207	-0.30518	-0.30518	-0.30518	-0.30518	0	-0.61035
65.5	-0.30518	0	-0.91553	1.2207	0.30518	0.91553	-0.30518	-0.61035	-0.30518	1.2207	-0.30518	-0.30518	-0.30518	-0.30518	0.61035	-0.30518
65.6	-0.30518	0	-0.61035	1.2207	0.30518	0.61035	-0.61035	0	0	1.2207	0	0	-0.61035	0.30518	0	-0.30518
65.7	0	-0.30518	-0.30518	1.52588	0.61035	0.61035	-0.91553	-0.61035	0.30518	0.91553	0	-0.30518	-0.61035	0.30518	-0.30518	-0.61035
65.8	-0.61035	0.30518	0.30518	1.83105	0.61035	0	-1.2207	0	-0.61035	0.91553	-0.30518	-0.30518	-0.30518	0.30518	-0.61035	-0.30518
65.9	-0.30518	0.30518	0	1.2207	0.30518	-0.30518	-1.2207	0.30518	-0.30518	0.61035	-0.30518	0	-0.61035	0.30518	-0.30518	-0.30518
66	-0.30518	0.30518	0.61035	0.91553	-0.30518	-0.30518	-0.61035	0.30518	0	0.30518	0.30518	-0.30518	-0.61035	0.30518	-0.30518	0
66.1	0	0.61035	0.30518	0.30518	0	0	-0.61035	0	-0.30518	-0.30518	0	-0.30518	-0.61035	0	-0.61035	0
66.2	-0.30518	0.61035	0.30518	0.30518	-0.30518	0.30518	0	-0.30518	-0.30518	-0.30518	0	-0.61035	-0.30518	0	-0.61035	-0.91553
66.3	0.30518	-0.30518	-0.30518	0.61035	0	0.30518	-0.30518	-0.61035	-0.30518	-0.61035	-0.30518	0	0	-0.30518	-0.61035	-1.52588
66.4	0	-0.30518	-0.61035	0.61035	-0.30518	0.61035	0	-0.30518	-0.30518	0	-0.30518	0.30518	0.30518	0	-0.61035	-1.52588
66.5	0.30518	-0.61035	-0.61035	0.30518	0	0.91553	-0.30518	0	-0.30518	0.30518	-0.61035	0.61035	0	-0.30518	-0.30518	-1.2207
66.6	0	-0.91553	-0.30518	0	0	0	-0.30518	0.30518	-0.61035	0	-0.61035	0.61035	0	-0.30518	0	-1.2207
66.7	0	-1.2207	-0.61035	0.30518	0.30518	0	-0.61035	-0.30518	-0.61035	0.61035	-0.61035	0.30518	0.30518	-0.30518	0	-0.91553
66.8	0.30518	-1.2207	0	-0.30518	0	-0.30518	-0.61035	-0.30518	-0.61035	0.61035	-0.61035	-0.30518	0	0	-0.61035	-0.30518
66.9	0.30518	-0.61035	-0.30518	0	0.30518	0	-0.30518	0	-0.30518	0.30518	0	-0.30518	-0.30518	0	-1.2207	-0.30518
67	-0.30518	0	-0.30518	-0.30518	0.61035	0	0	0	-0.30518	0.61035	-0.30518	0	-0.30518	-0.61035	-0.91553	-0.30518
67.1	0	0.61035	-0.61035	0.30518	0.91553	0.61035	-0.30518	0	0	0	-0.61035	0	-0.30518	-0.30518	-1.2207	-0.61035
67.2	0.30518	0.61035	-0.61035	0.61035	0.61035	0.30518	-0.61035	-0.30518	0	0	0	0	0	-0.30518	-1.2207	-0.91553
67.3	0	0.91553	-0.91553	-0.30518	0.61035	0.61035	-0.30518	0	0	-0.30518	0	-0.61035	0.30518	-0.61035	-0.61035	-0.61035
67.4	0	0.61035	-0.91553	-0.61035	0.91553	0.30518	-0.30518	0	0.30518	0	0	-0.91553	0.30518	-0.61035	-0.61035	-0.61035
67.5	-0.30518	0	-1.2207	-0.91553	0.61035	-0.30518	0.30518	0.30518	0.30518	0.30518	0	-0.91553	0	-0.30518	-0.61035	-0.61035
67.6	0	-0.30518	-0.61035	0	0.61035	-0.30518	-0.61035	0	0	0.30518	-0.30518	-0.61035	-0.30518	-0.30518	-0.61035	-0.30518
67.7	0	-0.61035	-0.61035	0.30518	0.61035	-0.30518	-0.30518	0.61035	0	0	-0.61035	-0.61035	-0.30518	0.30518	-0.61035	-0.61035
67.8	0	-0.91553	-0.61035	0	0.61035	-0.30518	-0.30518	0.30518	-0.30518	-0.30518	-0.61035	-0.30518	-0.30518	-0.30518	-0.61035	-0.91553
67.9	0	-0.61035	-0.61035	0	0.61035	0	-0.61035	-0.30518	-0.30518	-0.30518	-0.91553	0	-0.30518	-0.61035	-0.91553	-0.91553
68	0.30518	0	-0.61035	-0.30518	0.30518	0.30518	-0.61035	0	-0.61035	-0.61035	-0.91553	0	-0.30518	-0.91553	-0.61035	-1.2207
68.1	0	0.30518	0.30518	-0.61035	0.30518	0.30518	0	0.30518	-0.30518	-0.30518	-0.30518	-0.30518	-0.61035	-1.2207	-1.2207	-1.2207
68.2	-0.30518	0	0.61035	-0.30518	-0.30518	0.61035	-0.61035	0.30518	0.30518	0	0.30518	0.30518	-0.61035	-0.91553	-0.61035	-0.61035
68.3	-0.30518	0	0.30518	0.30518	-0.30518	0.30518	-0.30518	0.61035	0.30518	0	0.30518	0.61035	-0.30518	-0.61035	-0.30518	-0.30518
68.4	-0.61035	0	0.30518	-0.30518	0.61035	0.30518	-0.30518	0.61035	0	-0.30518	0	0	-0.30518	0	0	0.61035
68.5	-0.61035	-0.91553	0	-0.30518	0.61035	-0.30518	-0.61035	0.91553	0	-0.61035	0	0	-0.91553	-0.30518	0	0
68.6	-0.61035	-0.61035	-0.30518	-0.30518	0.61035	0	-0.91553	0.30518	-0.30518	0	-0.30518	0	-0.61035	0.61035	-0.30518	0
68.7	-0.61035	-0.61035	-0.61035	0	0.30518	0	-0.91553	-0.30518	-0.30518	0.61035	0	0.30518	-0.61035	0.61035	-0.61035	-0.61035
68.8	-0.61035	0	-0.61035	0.30518	0.61035	0	-0.61035	-0.30518	-0.30518	0.30518	0.61035	0	0	0.91553	-0.61035	-1.52588
68.9	-0.30518	0	-0.30518	0.61035	0.30518	-0.30518	-0.61035	-0.30518	0	0	0	-0.30518	0	0.61035	-0.61035	-1.83105
69	-0.30518	-0.30518	-0.30518	0.61035	0.91553	0	-0.91553	0.61035	0.30518	0.30518	0.30518	0	0.61035	0.61035	-0.61035	-1.83105
69.1	-0.30518	-0.30518	-0.61035	0.30518	0.61035	0.30518	-0.91553	0.61035	0	0.30518	0.91553	0	0	0.30518	-0.30518	-1.52588
69.2	-0.61035	0	-0.30518	0.91553	0.61035	0.30518	-1.2207	0.61035	0	0.30518	0.61035	0	-0.61035	-0.61035	-0.30518	-0.91553
69.3	-0.61035	-0.30518	-0.61035	0.91553	0.91553	0	-0.61035	0.61035	-0.30518	0	0.91553	0.30518	-0.61035	-0.61035	-0.30518	-0.30518
69.4	-0.30518	0.30518	0	0.91553	0.61035	-0.30518	-0.61035	0.91553	0	0.61035	0.61035	0.61035	-0.30518	-1.2207	-0.61035	-0.30518
69.5	0	0.61035	0	0.91553	0.30518	0	0	0.91553	0.30518	0.30518	0	0	0	-0.30518	-0.61035	-0.30518
69.6	0	0.61035	0	0.91553	0.61035	0	0.61035	0.91553	-0.30518	0.30518	-0.30518	-0.61035	0.30518	0.30518	-0.61035	-0.61035
69.7	0.30518	0.91553	0	0.91553	0.30518	0.30518	0	0.61035	-0.30518	0.30518	-0.61035	-0.30518	-0.30518	0.30518	0	-0.61035
69.8	0	0.61035	-0.61035	0.91553	0.61035	0	-0.61035	0.30518	-0.30518	-0.61035	-0.91553	-0.30518	0.30518	0.30518	0	-0.91553
69.9	-0.30518	-0.30518	-0.61035	0.61035	0.61035	0	-0.61035	0	0	-0.61035	-0.61035	-0.30518	0.30518	0.61035	0	-1.2207
70	-0.61035	0	-0.61035	-0.30518	0.30518	0	-0.30518	-0.61035	-0.30518	-0.61035	-0.30518	-0.30518	0.30518	0.61035	0.30518	-0.91553
70.1	-0.61035	-0.30518	-0.91553	0	0	-0.61035	-0.61035	-0.91553	0	-0.30518	0	-0.30518	0	0	0	-1.2207
70.2	-0.91553	0.30518	-0.30518	0	-0.61035	-0.61035	-0.30518	-0.91553	-0.30518	0.61035	0.30518	-0.30518	-0.30518	-0.61035	-0.91553	-0.91553
70.3	-0.61035	0.61035	-0.61035	0.30518	-0.61035	-0.30518	-0.61035	-0.61035	0	0.61035	0	-0.30518	0	-0.61035	-0.61035	-1.2207
70.4	-0.30518	0.61035	0	0.30518	-0.30518	-0.61035	-0.30518	0	0.30518	0.61035	0.30518	-0.30518	-0.61035	-0.30518	-0.61035	-0.91553
70.5	-0.30518	0.61035	0.30518	0.61035	0	-0.30518	-0.30518	0	0.61035	0.30518	-0.61035	-0.61035	-0.30518	-0.30518	-0.30518	-0.61035
70.6	0.30518	0.91553	0.30518	0.61035	0.61035	0.30518	-0.30518	0.61035	1.2207	0	-0.91553	-1.2207	-0.30518	0.30518	-0.61035	-0.61035
70.7	0	0.61035	0	0.91553	0.91553	0.61035	-0.30518	0	0.91553	-0.30518	-0.91553	-0.91553	-0.61035	0.61035	-0.61035	-0.30518
70.8	0	0.30518	-0.91553	0.61035	0.61035	0.61035	-0.30518	-0.30518	0.61035	-0.30518	-0.61035	-0.61035	-0.30518	0.30518	-0.30518	-0.30518
70.9	-0.91553	-0.30518	-0.30518	0.30518	0	0	-0.30518	-0.61035	0	0	-0.61035	-0.30518	-0.30518	-0.30518	-0.30518	-0.61035
71	-0.61035	-0.30518	-0.61035	-0.30518	-0.30518	-0.61035	-0.61035	-0.30518	-0.91553	0.30518	0.30518	0.61035	0.30518	-0.61035	-0.61035	-0.61035
71.1	-0.61035	-0.61035	-0.61035	-0.30518	-0.30518	-0.91553	-0.91553	-0.61035	-1.52588	0	0	0.30518	-0.30518	-0.61035	-0.30518	-0.30518
71.2	-0.30518	-0.91553	-0.30518	-0.30518	-0.30518	-0.61035	-0.91553	-0.61035	-0.91553	0	0	-0.30518	-0.61035	-0.30518	-0.30518	-0.30518
71.3	-0.61035	0	-0.30518	0.30518	0	-0.61035	-1.2207	-0.61035	-0.61035	-0.30518	0.30518	-0.30518	-0.61035	0	-0.30518	-0.30518
71.4	-0.61035	0.61035	0	1.2207	0.30518	-0.61035	-0.30518	-0.30518	-0.30518	-0.30518	0.30518	-0.61035	-0.61035	0.30518	0	-0.30518
71.5	-0.30518	1.2207	0.30518	1.52588	0.30518	-0.61035	-0.30518	0	0	-0.30518	0	-0.61035	0	0.30518	-0.30518	0
71.6	-0.61035	0.61035	-0.30518	1.52588	0	-0.30518	0.30518	0.30518	0	0.30518	0.61035	-0.30518	0.30518	0.61035	0	-0.30518
71.7	-0.30518	0.91553	-0.61035	0.91553	0	-0.30518	0.30518	0.61035	0	0	0.30518	0.30518	0.30518	0.30518	-0.30518	-0.61035
71.8	-0.30518	0.61035	-0.30518	0.30518	-0.30518	0.30518	-0.30518	0.91553	0.30518	0.30518	-0.30518	0.61035	0.30518	0	0	-0.61035
71.9	-0.61035	0	-0.30518	0	-0.30518	0.30518	-0.61035	0.30518	-0.30518	0.30518	0.30518	0.91553	-0.61035	-0.30518	-0.61035	-0.30518
72	-0.30518	-0.30518	-0.30518	0.30518	-0.30518	0.91553	-0.30518	0.61035	0	0.30518	0.91553	0.61035	-0.61035	-0.30518	-0.61035	-0.30518
72.1	0	0.61035	-0.30518	0	0	0.91553	0	0.30518	0	0.61035	1.2207	0	-0.30518	-0.30518	-0.61035	-0.30518
72.2	0.30518	0.61035	-0.30518	-0.30518	0	0.61035	-0.30518	0.91553	0.30518	0.91553	0.91553	-0.61035	-0.30518	-0.61035	-0.30518	-0.30518
72.3	0.61035	0.61035	0	0	0	0.61035	0.30518	0.91553	0.30518	0.91553	0.61035	-0.30518	-0.91553	-0.61035	0	-0.30518
72.4	0.61035	0.30518	-0.30518	0	0	0.61035	0	1.2207	0.30518	0.61035	0	-0.30518	-1.2207	0	0	-0.61035
72.5	0	-0.30518	-0.30518	0.61035	0.61035	0.91553	0.61035	1.2207	0.61035	0.61035	0	-0.30518	-0.61035	0.30518	-0.30518	-1.2207
72.6	0	-0.30518	-0.61035	0.30518	0.30518	0.61035	0	0.61035	0	0	0	-0.30518	-0.61035	-0.30518	0	-1.52588
72.7	0	-0.30518	-0.91553	0.30518	0.30518	0.61035	0.30518	0.30518	0	-0.30518	0	-0.61035	-0.30518	-0.61035	-0.30518	-1.83105
72.8	-0.61035	-0.30518	-1.2207	0.30518	0.30518	0.30518	0.30518	-0.30518	-0.61035	-0.61035	0	0	-0.30518	-1.2207	-0.61035	-1.2207
72.9	-0.30518	-0.61035	-1.2207	0.30518	0.61035	-0.30518	0	-0.61035	-0.30518	-0.30518	-0.30518	0.30518	0	-0.61035	-0.61035	-0.61035
73	-0.30518	-0.30518	-1.2207	0.30518	0.61035	-0.61035	0	-0.30518	-0.61035	-1.2207	-0.30518	0.61035	0.30518	-0.91553	-0.91553	-0.61035
73.1	0.30518	-0.30518	-0.91553	0.30518	0.30518	-0.61035	-0.30518	-0.30518	-0.30518	-1.52588	0.30518	0.30518	-0.30518	-0.30518	-0.91553	-0.91553
73.2	0.30518	0.30518	-0.30518	-0.30518	0.30518	-0.61035	-0.61035	-0.30518	-0.30518	-0.61035	-0.30518	-0.30518	-0.61035	-0.30518	-0.61035	-0.30518
73.3	0	0.61035	-0.30518	0.30518	-0.61035	-0.61035	-0.61035	0.30518	0	-0.30518	-0.30518	-0.61035	-0.30518	-0.61035	-0.30518	-0.61035
73.4	0	0.61035	-0.61035	0	-0.30518	-0.30518	-0.61035	-0.30518	0.30518	-0.30518	0.30518	-1.2207	-0.91553	-0.30518	-0.30518	0
73.5	0.61035	0.30518	-0.30518	0	-0.30518	0.30518	-0.30518	0	0.30518	-0.30518	0.30518	-1.2207	-0.30518	-0.30518	0	0.30518
73.6	0.30518	0.30518	-0.30518	0.30518	0.61035	-0.30518	-0.61035	-0.30518	0.30518	-0.61035	0	-0.61035	-0.30518	-0.30518	0	-0.30518
73.7	0.30518	0.30518	-0.30518	0	0.30518	0	-0.30518	0	0.30518	-0.61035	0.61035	-0.61035	0.61035	-0.30518	0	-0.61035
73.8	0.30518	-0.61035	0.30518	0.30518	-0.30518	-0.30518	-0.30518	-0.91553	0	-0.30518	0	-0.61035	0.30518	0.30518	0	-0.61035
73.9	-0.30518	-0.61035	0.61035	0	0	0	-0.30518	-0.91553	-0.30518	-0.30518	-0.30518	-0.61035	0.30518	0	0	-0.91553
74	-0.61035	0.30518	0.91553	0.30518	0.30518	-0.30518	-0.91553	-0.30518	-0.61035	-0.30518	-0.61035	-1.2207	-0.30518	-0.30518	-0.30518	-0.91553
74.1	0	0.30518	0.30518	0.61035	0.30518	-0.30518	-0.61035	0	-0.61035	-0.30518	-0.61035	-0.91553	-0.61035	-0.91553	0	-1.2207
74.2	0	-0.30518	0	0.30518	0	0.30518	-0.30518	-0.30518	-0.61035	-0.30518	-0.61035	-1.2207	-0.61035	-0.61035	-0.30518	-1.2207
74.3	0.30518	-0.30518	0	0.30518	-0.30518	0.61035	-0.61035	0	-0.91553	-0.91553	-0.30518	-0.91553	-0.61035	-0.61035	-0.91553	-1.2207
74.4	0.30518	0	0	-0.30518	-0.61035	0.30518	-0.61035	-0.30518	-0.91553	-0.30518	-0.61035	-0.30518	-0.61035	-0.91553	-0.61035	-1.2207
74.5	-0.61035	-0.30518	0	-0.61035	-0.30518	0.30518	-0.30518	0	-0.30518	0.30518	-0.61035	0.30518	-0.61035	-0.30518	-0.91553	-1.2207
74.6	-0.61035	-0.30518	-0.30518	-0.61035	0.61035	0.30518	-0.30518	0.30518	-0.61035	0.30518	-0.30518	0.61035	-0.91553	0	-0.91553	-0.91553
74.7	-1.2207	-0.30518	-0.30518	-0.91553	0.91553	0	0	0.91553	-0.30518	0.30518	-0.30518	0.30518	-0.61035	0	-1.2207	-0.91553
74.8	-1.52588	-0.61035	-0.30518	-0.61035	0.91553	-0.30518	0	0.61035	-0.30518	0	-0.61035	0	-0.61035	0	-0.91553	-0.61035
74.9	-0.91553	-0.91553	-0.61035	-0.30518	0.61035	0	0.30518	0.61035	-0.30518	0.61035	-0.91553	0	-0.61035	0	-0.61035	-0.91553
75	-1.2207	-0.61035	-0.61035	0.30518	0.61035	0	0.30518	0.91553	-0.30518	0	-0.61035	-0.30518	-0.61035	0	-0.61035	-0.61035
75.1	-0.61035	-0.61035	-0.91553	0.30518	0.61035	0.30518	0	0.30518	0	0	-0.61035	-0.30518	-0.61035	0	-0.61035	0
75.2	-1.2207	-0.30518	-0.30518	0.30518	0	0.30518	-0.30518	0.30518	0	0	-0.61035	-0.91553	-0.30518	0	-0.61035	-0.61035
75.3	-0.30518	-0.30518	-0.61035	0.61035	-0.30518	0.61035	-0.30518	0	0	-0.30518	-0.61035	-0.91553	-0.30518	0	-0.30518	-0.61035
75.4	-0.61035	0	-0.30518	0.61035	-0.30518	0.30518	-0.30518	-0.61035	0.30518	0	0	-0.30518	-0.61035	0.30518	0	-0.61035
75.5	-0.91553	0	-1.2207	0.30518	-0.30518	0.30518	-0.30518	-0.30518	0.30518	-0.61035	0	0	-0.30518	0.30518	-0.30518	-0.30518
75.6	0	0.61035	-0.91553	0	-0.30518	0.61035	-0.91553	0.30518	0	-0.30518	0	0.30518	-0.30518	-0.30518	-0.30518	-0.61035
75.7	0	0.30518	-0.91553	0.30518	0.30518	0	-0.61035	0.61035	-0.30518	0	-0.30518	0.30518	-0.91553	0	-0.30518	0
75.8	0.30518	-0.30518	-1.2207	0	0.30518	0	-0.30518	0	-0.30518	0	-0.61035	0.30518	-0.61035	0	-0.30518	-0.30518
75.9	0.30518	0.30518	-0.61035	0	0.61035	0.30518	0	0.30518	-0.61035	0.30518	-1.2207	-0.30518	-0.61035	0.30518	0	0.30518
76	-0.30518	0	-0.61035	0.30518	0.91553	0.61035	0	0	-0.61035	0.91553	-1.2207	-0.30518	-0.30518	0.61035	0	-0.61035
76.1	-0.61035	-0.30518	-0.30518	0.30518	0.61035	0.61035	0.30518	-0.30518	-0.30518	0.61035	-1.2207	-0.61035	-0.30518	0.30518	-0.30518	-0.91553
76.2	-0.30518	-0.30518	-0.30518	0.30518	0.91553	0.30518	0.61035	-0.61035	0	0.30518	-1.2207	0	-0.30518	0.91553	-0.61035	-1.2207
77.3	-39.3677	-32.959	-26.2451	-20.1416	-13.4277	-6.40869	0	7.93457	15.2588	23.1934	33.2642	42.1143	53.1006	64.3921	78.4302	90.9424
77.4	-39.3677	-32.6538	-26.5503	-19.8364	-13.1226	-6.71387	-0.30518	7.32422	14.6484	23.4985	33.2642	41.8091	53.4058	64.0869	78.7353	90.6372
77.5	-39.0625	-32.6538	-27.1606	-19.2261	-13.1226	-6.71387	0	7.32422	14.6484	23.4985	32.959	41.5039	53.1006	63.7817	78.125	90.6372
77.6	-38.4522	-32.959	-27.4658	-19.5312	-12.8174	-6.71387	0.30518	7.62939	14.9536	23.1934	32.3486	41.8091	53.1006	63.4766	78.4302	90.332
77.7	-37.8418	-32.6538	-26.8555	-19.8364	-12.5122	-6.10352	0.61035	7.62939	14.3433	22.583	32.3486	41.8091	52.7954	63.7817	78.125	89.7217
77.8	-37.8418	-32.6538	-26.8555	-19.5312	-12.5122	-6.10352	0.61035	7.62939	14.9536	22.583	32.0435	41.8091	51.8799	63.7817	77.5147	89.7217
77.9	-37.2315	-32.6538	-26.5503	-19.8364	-12.5122	-6.10352	0	7.62939	15.2588	22.583	32.0435	41.1987	51.5747	63.1714	77.5147	90.0269
78	-36.9263	-32.959	-26.5503	-19.5312	-12.5122	-6.40869	0	7.93457	15.564	22.583	31.7383	41.1987	51.5747	62.8662	77.8198	89.7217
78.1	-37.2315	-32.0435	-26.5503	-19.8364	-12.8174	-6.10352	-0.61035	7.62939	15.2588	22.583	32.0435	40.8935	51.5747	62.561	77.8198	89.4165
78.2	-37.2315	-31.7383	-26.2451	-19.5312	-13.1226	-6.10352	-0.30518	7.32422	14.9536	22.8882	31.7383	40.5884	51.8799	62.561	77.8198	89.1113
78.3	-36.9263	-31.1279	-25.9399	-19.2261	-13.1226	-6.40869	-0.30518	7.01904	15.2588	22.2778	32.0435	40.8935	51.8799	62.8662	78.125	89.1113
78.4	-36.9263	-30.8227	-25.9399	-19.2261	-13.4277	-5.79834	0.61035	7.32422	15.2588	21.3623	32.6538	41.1987	52.1851	62.8662	77.5147	88.8062
78.5	-36.3159	-30.8227	-25.6348	-18.6157	-12.5122	-6.40869	0	7.32422	14.6484	21.3623	32.6538	41.1987	52.4902	63.4766	77.5147	88.8062
78.6	-36.0107	-30.8227	-25.6348	-18.9209	-12.5122	-6.10352	0	7.62939	14.9536	21.3623	32.6538	41.5039	52.1851	63.7817	77.2095	88.501
78.7	-36.0107	-30.2124	-25.9399	-18.9209	-12.207	-6.10352	0	7.93457	15.2588	21.0571	32.6538	41.1987	51.8799	64.3921	76.9043	88.501
78.8	-36.0107	-30.5176	-25.0244	-18.6157	-12.5122	-6.40869	0	7.62939	14.9536	21.6675	32.0435	41.1987	52.1851	64.3921	76.9043	88.501
78.9	-36.0107	-30.8227	-25.0244	-18.6157	-12.207	-6.71387	0	7.62939	14.3433	21.6675	32.3486	40.8935	52.4902	64.0869	77.2095	88.501
79	-36.0107	-30.8227	-25.3296	-18.6157	-12.207	-7.01904	-0.61035	7.32422	14.3433	21.6675	32.6538	41.1987	52.1851	63.7817	76.5991	88.1958
79.1	-36.0107	-30.8227	-25.6348	-18.6157	-11.9019	-6.71387	-0.61035	7.01904	14.0381	21.9727	32.959	41.1987	51.8799	63.4766	76.5991	88.8062
79.2	-36.3159	-30.5176	-25.9399	-18.6157	-12.207	-6.71387	-0.30518	6.71387	14.0381	21.9727	32.959	41.8091	51.8799	63.4766	75.9888	89.1113
79.3	-36.0107	-30.5176	-25.9399	-18.9209	-12.8174	-6.40869	-0.61035	6.71387	13.7329	21.6675	32.959	41.5039	51.5747	63.1714	75.3784	89.4165
79.4	-35.7056	-30.8227	-25.9399	-18.9209	-12.8174	-6.10352	-0.91553	6.71387	13.7329	21.6675	32.959	41.5039	51.2695	63.4766	75.6836	89.1113
79.5	-35.7056	-30.8227	-25.3296	-18.6157	-13.1226	-5.79834	-0.30518	7.01904	14.0381	21.6675	32.6538	41.5039	50.9644	63.4766	75.6836	88.8062
79.6	-35.7056	-30.5176	-25.0244	-18.3105	-13.1226	-6.10352	0.30518	6.71387	14.0381	21.9727	32.959	41.5039	50.9644	63.4766	75.6836	88.1958
79.7	-35.4004	-30.5176	-24.7192	-17.7002	-13.1226	-5.79834	0.61035	6.40869	14.0381	21.6675	33.2642	40.8935	50.9644	63.7817	75.6836	88.501
79.8	-35.0952	-30.2124	-24.4141	-18.0054	-12.5122	-6.10352	0.30518	6.71387	14.0381	22.583	32.6538	40.5884	50.9644	63.7817	75.6836	88.501
79.9	-35.0952	-30.8227	-24.4141	-18.3105	-12.207	-6.10352	0	7.01904	13.7329	22.583	32.3486	39.978	50.9644	64.0869	75.9888	88.8062
80	-35.0952	-30.8227	-24.7192	-18.3105	-12.8174	-6.40869	0	7.32422	13.7329	21.9727	32.0435	39.3677	51.2695	63.7817	76.5991	89.1113
80.1	-35.0952	-30.5176	-24.7192	-18.3105	-12.207	-6.10352	-0.30518	7.01904	14.3433	21.9727	31.7383	39.3677	51.2695	64.0869	77.2095	89.4165
80.2	-34.79	-30.8227	-24.7192	-17.7002	-12.207	-6.40869	0.30518	7.01904	14.0381	21.6675	31.4331	39.0625	50.9644	64.3921	77.5147	89.4165
80.3	-34.79	-30.5176	-24.7192	-18.0054	-11.9019	-6.10352	0.61035	7.01904	14.0381	21.6675	31.4331	39.3677	51.2695	64.6973	77.5147	89.7217
80.4	-35.0952	-30.8227	-24.4141	-18.0054	-12.5122	-6.10352	0.30518	6.40869	14.3433	21.9727	31.1279	39.978	51.5747	65.3076	77.5147	89.4165
80.5	-35.4004	-30.2124	-24.4141	-18.3105	-12.207	-6.10352	0	6.40869	13.7329	21.6675	31.1279	40.5884	51.8799	65.0024	77.2095	88.8062
80.6	-35.7056	-30.2124	-24.1089	-18.3105	-12.207	-5.79834	0	6.40869	14.0381	21.9727	31.4331	40.8935	51.8799	64.6973	77.2095	88.501
80.7	-36.0107	-29.9072	-24.7192	-18.3105	-12.207	-6.10352	0	6.71387	14.3433	21.9727	31.4331	40.8935	51.2695	64.0869	76.9043	88.8062
80.8	-35.7056	-29.9072	-24.4141	-18.6157	-11.9019	-6.10352	-0.30518	7.01904	14.3433	21.6675	31.7383	40.2832	51.2695	63.4766	76.5991	88.501
80.9	-35.0952	-29.602	-25.0244	-18.3105	-11.9019	-6.10352	-0.30518	7.01904	14.6484	21.9727	31.1279	39.978	50.9644	63.4766	76.2939	88.501
81	-35.0952	-29.2969	-24.7192	-18.0054	-11.5967	-6.40869	-0.30518	7.01904	14.6484	21.3623	31.4331	39.3677	50.9644	63.7817	76.5991	88.501
81.1	-34.4849	-29.9072	-24.7192	-17.7002	-11.2915	-6.40869	-0.30518	7.01904	14.6484	21.6675	31.1279	39.978	50.6592	63.7817	76.5991	88.8062
81.2	-34.1797	-29.2969	-24.1089	-17.395	-10.9863	-6.10352	0.30518	7.32422	14.9536	21.9727	31.1279	39.978	50.9644	64.0869	76.9043	88.1958
81.3	-33.5693	-29.602	-24.1089	-17.395	-11.2915	-6.10352	0	7.62939	14.3433	21.6675	31.4331	40.8935	51.2695	63.7817	76.5991	87.8906
81.4	-34.1797	-29.2969	-24.1089	-17.7002	-11.5967	-5.79834	0.30518	7.32422	14.3433	21.0571	30.8227	40.2832	51.5747	64.3921	76.5991	87.8906
81.5	-34.4849	-29.602	-24.4141	-18.3105	-11.9019	-6.10352	0.30518	7.32422	14.3433	20.4468	30.8227	40.2832	51.5747	64.3921	76.2939	87.8906
81.6	-34.79	-29.9072	-25.0244	-18.3105	-11.9019	-6.40869	0.30518	7.32422	13.7329	19.8364	31.1279	40.2832	51.2695	64.3921	75.6836	88.1958
81.7	-35.0952	-29.602	-24.7192	-18.3105	-12.207	-7.01904	-0.30518	7.01904	13.4277	19.8364	31.7383	40.2832	50.9644	63.7817	75.9888	88.501
81.8	-35.0952	-29.602	-24.7192	-18.0054	-12.207	-7.32422	-0.61035	6.40869	13.4277	20.1416	32.0435	40.2832	50.9644	64.0869	76.2939	88.501
81.9	-34.79	-29.602	-24.7192	-18.0054	-12.207	-6.71387	-0.30518	6.71387	13.4277	20.752	32.0435	39.978	50.6592	64.0869	76.2939	88.8062
82	-34.4849	-29.602	-24.7192	-17.7002	-12.207	-6.40869	-0.30518	6.71387	13.7329	21.3623	31.7383	39.6728	50.6592	64.3921	76.9043	89.1113
82.1	-34.4849	-28.9917	-25.3296	-17.7002	-12.207	-6.10352	-0.61035	6.71387	14.0381	21.9727	31.4331	39.6728	50.9644	64.6973	76.9043	88.8062
82.2	-34.1797	-29.2969	-24.7192	-17.7002	-12.207	-5.79834	-0.30518	7.01904	14.3433	22.2778	30.8227	39.0625	50.9644	65.3076	76.5991	88.501
82.3	-34.4849	-28.9917	-24.7192	-17.395	-12.207	-5.49316	0	7.01904	14.6484	21.6675	30.5176	39.3677	51.2695	65.918	76.9043	88.1958
82.4	-34.4849	-28.6865	-24.4141	-17.7002	-11.5967	-5.79834	0.30518	7.62939	14.3433	21.3623	30.2124	39.6728	51.2695	65.6128	76.9043	88.501
82.5	-34.79	-29.2969	-24.1089	-17.7002	-11.2915	-6.10352	0.61035	7.32422	14.3433	21.0571	30.5176	40.5884	50.6592	65.6128	76.9043	88.8062
82.6	-34.4849	-28.9917	-24.4141	-18.9209	-11.9019	-6.10352	0.61035	7.32422	14.0381	21.0571	31.1279	40.8935	50.9644	65.0024	76.5991	89.7217
82.7	-34.4849	-29.2969	-24.4141	-19.2261	-11.9019	-6.40869	0.30518	6.40869	13.7329	20.752	31.4331	40.5884	50.6592	64.6973	76.2939	90.0269
82.8	-34.4849	-28.9917	-24.7192	-18.9209	-12.207	-6.40869	0	6.10352	14.0381	21.0571	31.7383	40.5884	50.9644	64.6973	76.2939	90.0269
82.9	-34.1797	-29.2969	-24.7192	-18.9209	-12.207	-6.71387	-0.30518	6.10352	14.6484	21.3623	32.0435	40.5884	51.2695	65.3076	76.5991	90.332
83	-33.8745	-28.9917	-24.4141	-18.3105	-12.5122	-7.32422	-0.30518	6.40869	15.2588	21.3623	32.3486	39.978	51.2695	65.6128	76.5991	90.0269
83.1	-33.5693	-28.3814	-25.3296	-18.0054	-12.8174	-7.32422	-0.30518	6.71387	14.6484	21.0571	31.7383	39.978	51.5747	65.6128	77.2095	90.0269
83.2	-33.5693	-28.6865	-25.3296	-17.7002	-12.207	-7.62939	-0.30518	6.71387	14.3433	21.3623	31.7383	39.978	51.8799	65.918	77.2095	90.0269
83.3	-33.5693	-28.3814	-25.3296	-17.7002	-12.5122	-7.01904	-0.30518	7.32422	14.6484	21.3623	31.4331	40.2832	51.8799	65.6128	76.5991	89.4165
83.4	-33.5693	-28.3814	-25.0244	-18.0054	-12.8174	-6.71387	-0.30518	6.40869	14.0381	21.3623	31.7383	39.978	51.8799	65.0024	76.5991	89.4165
83.5	-33.8745	-28.6865	-25.0244	-17.7002	-13.4277	-6.71387	0.30518	6.40869	13.7329	21.3623	32.0435	40.8935	51.8799	64.6973	76.5991	88.8062
83.6	-34.1797	-28.9917	-25.0244	-17.7002	-13.1226	-6.40869	0.30518	6.40869	13.7329	22.2778	32.3486	41.1987	51.5747	64.6973	76.5991	89.4165
83.7	-33.5693	-28.6865	-24.4141	-18.0054	-13.4277	-6.71387	0.30518	6.10352	14.0381	22.2778	32.959	40.8935	50.9644	64.6973	76.2939	90.6372
83.8	-33.5693	-28.6865	-24.4141	-17.395	-12.8174	-6.10352	0.61035	6.10352	14.0381	22.2778	32.6538	40.5884	50.9644	65.0024	76.9043	90.6372
83.9	-32.959	-28.6865	-24.7192	-17.395	-12.207	-5.79834	0.91553	6.10352	14.3433	22.2778	32.3486	40.2832	50.9644	65.0024	75.9888	90.6372
84	-33.2642	-27.771	-24.4141	-17.395	-12.207	-6.10352	0.61035	6.71387	14.3433	22.583	31.4331	40.5884	50.9644	64.6973	76.2939	90.6372
84.1	-32.959	-28.0762	-24.4141	-17.0898	-11.5967	-6.10352	0.30518	6.71387	14.6484	21.9727	31.7383	40.8935	50.9644	64.6973	76.5991	90.0269
84.2	-32.6538	-28.3814	-24.4141	-17.0898	-12.207	-5.79834	0.30518	6.71387	14.6484	21.6675	31.7383	41.1987	50.9644	64.6973	76.2939	89.7217
84.3	-32.959	-28.3814	-24.7192	-17.395	-11.5967	-6.40869	0.61035	7.62939	14.6484	21.0571	31.1279	41.1987	50.9644	64.3921	76.2939	89.7217
84.4	-33.5693	-28.3814	-24.7192	-17.395	-11.5967	-6.40869	0	7.62939	14.0381	20.752	31.4331	41.1987	51.2695	64.6973	76.5991	89.1113
84.5	-33.8745	-28.3814	-24.7192	-17.395	-11.9019	-6.10352	0.30518	7.01904	13.7329	20.752	31.1279	41.1987	51.5747	64.3921	75.9888	89.1113
84.6	-34.1797	-28.9917	-25.0244	-17.395	-11.9019	-6.40869	0	6.71387	13.4277	20.752	31.1279	41.1987	51.8799	64.6973	76.2939	89.7217
84.7	-33.8745	-28.6865	-25.0244	-18.0054	-12.207	-6.10352	-0.30518	6.71387	13.7329	20.4468	32.0435	41.1987	51.8799	64.6973	76.2939	89.4165
84.8	-33.5693	-28.6865	-24.7192	-17.7002	-12.5122	-5.79834	-0.30518	6.71387	13.4277	21.3623	32.3486	40.5884	51.8799	64.6973	75.9888	89.1113
84.9	-33.5693	-28.3814	-24.7192	-17.395	-12.207	-5.79834	-0.30518	7.01904	13.1226	21.6675	32.3486	40.5884	51.2695	65.3076	76.5991	89.7217
85	-33.5693	-28.3814	-24.4141	-16.7847	-11.9019	-6.40869	0	6.71387	13.4277	21.9727	32.0435	40.5884	51.2695	65.3076	76.9043	89.7217
85.1	-33.2642	-28.3814	-24.1089	-16.7847	-11.9019	-5.79834	0.30518	7.32422	13.4277	21.9727	31.7383	40.2832	50.9644	65.0024	77.5147	90.0269
85.2	-33.2642	-28.6865	-24.7192	-17.0898	-11.9019	-6.10352	0.30518	7.01904	13.7329	21.9727	30.8227	39.978	51.2695	64.6973	77.8198	90.0269
85.3	-33.2642	-28.6865	-24.7192	-17.7002	-11.5967	-6.40869	0.30518	6.71387	13.4277	21.6675	31.1279	39.978	51.5747	64.6973	77.8198	90.6372
85.4	-33.5693	-28.6865	-25.0244	-17.7002	-11.9019	-6.40869	0	6.40869	13.1226	21.6675	31.1279	40.2832	50.9644	64.6973	78.125	90.0269
85.5	-33.5693	-28.6865	-24.7192	-18.0054	-12.207	-6.71387	0.30518	6.10352	13.4277	21.6675	31.4331	40.5884	51.2695	64.6973	77.2095	90.0269
85.6	-33.2642	-28.9917	-25.0244	-17.7002	-11.5967	-6.71387	-0.30518	6.10352	13.1226	21.9727	31.4331	40.5884	51.2695	65.0024	77.5147	90.332
85.7	-33.5693	-28.9917	-24.7192	-17.7002	-11.9019	-6.71387	-0.30518	6.10352	13.1226	21.9727	31.4331	40.5884	50.9644	64.6973	77.5147	90.6372
85.8	-33.2642	-28.9917	-24.7192	-17.395	-12.5122	-6.71387	-0.30518	6.40869	13.1226	21.3623	31.1279	40.2832	50.9644	64.3921	77.5147	90.9424
85.9	-32.3486	-28.9917	-24.7192	-17.0898	-12.8174	-6.40869	0.30518	6.71387	12.8174	21.6675	31.1279	40.2832	50.354	64.6973	77.8198	90.9424
86	-32.959	-28.9917	-24.4141	-17.395	-12.5122	-6.40869	0	6.71387	13.1226	21.0571	31.1279	39.978	50.9644	64.6973	77.8198	91.2476
86.1	-33.5693	-28.6865	-24.4141	-17.395	-12.5122	-6.71387	0.61035	6.40869	12.8174	21.3623	32.0435	39.978	51.2695	64.6973	78.125	91.5527
86.2	-33.8745	-28.3814	-24.4141	-17.7002	-12.5122	-6.71387	0.30518	6.71387	13.1226	21.6675	32.3486	39.978	51.2695	65.0024	77.2095	91.5527
86.3	-33.8745	-28.6865	-24.4141	-17.7002	-12.207	-6.71387	0.30518	6.71387	13.4277	21.9727	32.0435	39.6728	51.2695	64.6973	77.8198	91.5527
86.4	-33.5693	-28.0762	-24.4141	-17.7002	-12.207	-6.71387	0.30518	7.01904	13.4277	21.6675	32.6538	39.6728	51.2695	64.3921	77.2095	91.8579
86.5	-33.2642	-28.3814	-24.4141	-17.7002	-12.5122	-6.40869	0.61035	6.71387	13.1226	21.6675	32.6538	40.2832	51.2695	64.6973	77.8198	91.8579
86.6	-33.2642	-28.0762	-23.8037	-18.0054	-12.8174	-6.40869	-0.30518	6.71387	13.7329	21.9727	32.6538	39.978	51.5747	64.6973	77.8198	91.8579
86.7	-32.959	-28.0762	-23.4985	-18.0054	-12.5122	-6.10352	-0.91553	6.71387	13.4277	21.9727	32.6538	39.6728	51.5747	64.0869	77.8198	92.1631
86.8	-33.2642	-28.3814	-24.1089	-17.395	-12.5122	-5.79834	-0.61035	6.10352	13.7329	21.6675	32.959	39.6728	51.8799	64.6973	77.8198	92.1631
86.9	-33.5693	-28.6865	-24.4141	-17.395	-12.207	-6.10352	0	6.40869	14.0381	21.3623	32.6538	39.978	51.8799	64.3921	77.5147	91.5527
87	-33.5693	-28.3814	-24.1089	-16.7847	-12.5122	-6.10352	0	6.10352	14.3433	21.3623	32.959	40.5884	51.8799	64.3921	77.5147	90.9424
87.1	-33.2642	-28.0762	-23.8037	-17.395	-12.207	-6.71387	0.61035	6.71387	14.3433	21.3623	32.0435	40.5884	51.2695	64.3921	77.5147	90.6372
87.2	-32.959	-27.771	-23.8037	-17.0898	-12.207	-6.40869	0	7.01904	14.3433	21.3623	31.7383	40.2832	51.2695	64.3921	76.9043	91.2476
87.3	-33.2642	-27.4658	-23.8037	-17.0898	-12.5122	-6.40869	0	6.71387	14.3433	21.3623	31.7383	40.2832	51.2695	64.3921	76.5991	91.5527
87.4	-33.5693	-27.4658	-23.4985	-17.395	-12.8174	-5.79834	0.30518	6.40869	14.3433	21.6675	31.7383	39.978	51.2695	64.0869	76.9043	92.1631
87.5	-33.8745	-28.0762	-23.4985	-17.395	-12.207	-5.49316	0.61035	6.71387	14.6484	22.583	31.4331	39.978	51.5747	64.6973	77.2095	91.5527
87.6	-33.8745	-28.3814	-23.1934	-17.7002	-11.9019	-5.49316	0	6.71387	13.7329	22.583	31.4331	39.978	51.8799	64.3921	78.125	91.2476
87.7	-33.2642	-28.6865	-23.1934	-17.7002	-11.5967	-5.49316	0	6.71387	13.7329	22.583	31.4331	39.6728	52.1851	64.6973	78.125	91.2476
87.8	-33.2642	-28.6865	-22.8882	-17.395	-11.2915	-5.79834	0.30518	7.01904	14.3433	22.583	32.0435	39.6728	51.8799	64.6973	78.4302	90.9424
87.9	-32.959	-28.9917	-23.1934	-17.0898	-11.2915	-5.79834	-0.30518	6.71387	14.3433	22.583	32.3486	40.2832	51.8799	64.3921	78.4302	91.5527
88	-32.6538	-28.9917	-23.1934	-16.7847	-11.2915	-6.40869	-0.30518	6.71387	14.3433	22.2778	32.0435	40.2832	51.5747	63.7817	78.125	91.8579
88.1	-32.6538	-28.3814	-23.4985	-16.4795	-11.5967	-6.10352	0	6.40869	14.3433	21.9727	32.0435	39.978	51.5747	63.7817	77.8198	91.8579
88.2	-32.959	-28.3814	-23.8037	-16.4795	-11.5967	-6.40869	0.61035	6.71387	14.6484	22.2778	32.0435	40.2832	52.1851	64.0869	78.7353	91.5527
88.3	-32.959	-28.0762	-23.8037	-15.8691	-11.2915	-6.71387	0.30518	6.71387	14.3433	22.8882	31.4331	40.5884	51.8799	64.3921	78.4302	91.2476
88.4	-33.2642	-28.3814	-23.1934	-16.7847	-11.2915	-6.71387	0.30518	6.71387	14.0381	22.8882	31.4331	40.5884	51.5747	64.0869	78.4302	90.6372
88.5	-32.959	-28.6865	-23.8037	-16.4795	-10.9863	-6.40869	0.30518	7.01904	13.7329	22.8882	31.4331	41.1987	51.2695	64.0869	78.125	91.2476
88.6	-32.6538	-28.6865	-23.8037	-17.0898	-11.2915	-6.10352	0	6.71387	14.0381	23.1934	31.7383	41.1987	51.2695	63.7817	77.5147	91.5527
88.7	-33.2642	-28.6865	-23.8037	-17.0898	-11.9019	-5.79834	-0.30518	6.40869	14.0381	22.8882	31.4331	40.8935	51.5747	63.1714	77.8198	91.8579
88.8	-33.5693	-28.3814	-24.1089	-17.395	-11.5967	-6.10352	0	7.01904	14.3433	22.2778	31.7383	41.1987	51.2695	63.4766	77.5147	92.4683
88.9	-33.2642	-28.3814	-23.4985	-18.0054	-11.5967	-6.10352	-0.30518	6.71387	14.3433	21.9727	31.4331	40.8935	50.9644	63.1714	77.8198	92.1631
89	-33.5693	-27.771	-23.4985	-17.395	-12.207	-6.10352	-0.61035	6.10352	14.3433	22.2778	31.7383	40.8935	51.2695	64.0869	77.8198	92.7734
89.1	-33.2642	-28.0762	-23.1934	-17.7002	-12.5122	-6.10352	0.30518	6.40869	14.0381	22.2778	32.0435	40.8935	51.5747	64.0869	78.125	92.4683
89.2	-33.2642	-27.771	-23.4985	-17.395	-12.5122	-5.49316	0	6.40869	14.0381	21.9727	32.3486	40.5884	51.5747	64.6973	78.125	91.8579
89.3	-33.5693	-28.0762	-23.4985	-17.7002	-12.5122	-5.79834	0	7.01904	13.4277	21.9727	31.7383	40.8935	51.8799	65.0024	77.8198	92.1631
89.4	-34.1797	-28.3814	-23.8037	-17.7002	-12.207	-6.10352	-0.30518	6.71387	13.4277	21.9727	31.1279	41.1987	51.8799	64.3921	77.2095	92.4683
89.5	-34.1797	-28.9917	-23.8037	-18.0054	-12.207	-6.71387	-0.61035	6.71387	13.7329	22.2778	31.1279	40.8935	51.8799	64.3921	76.9043	92.7734
89.6	-33.8745	-29.2969	-24.1089	-18.3105	-12.5122	-6.71387	-0.61035	6.71387	13.4277	21.9727	32.0435	40.5884	51.8799	63.7817	77.2095	92.1631
89.7	-34.1797	-28.9917	-24.1089	-17.395	-12.8174	-6.40869	-0.91553	6.40869	13.7329	22.583	32.3486	40.5884	51.5747	64.0869	77.8198	92.1631
89.8	-34.1797	-28.3814	-24.1089	-17.7002	-12.5122	-6.40869	-0.61035	6.40869	13.7329	22.8882	32.6538	40.8935	51.8799	64.3921	78.125	92.1631
89.9	-33.2642	-27.771	-24.1089	-17.0898	-11.2915	-6.10352	-0.30518	6.71387	13.7329	22.8882	32.0435	40.5884	51.5747	64.6973	78.4302	92.1631
90	-33.2642	-28.0762	-23.8037	-17.0898	-11.2915	-5.49316	0	7.01904	13.7329	23.1934	32.0435	40.8935	52.4902	65.0024	78.7353	92.1631
90.1	-32.959	-27.771	-23.4985	-16.4795	-10.6812	-5.49316	0	7.01904	13.7329	23.4985	32.0435	40.5884	51.8799	65.3076	78.7353	91.5527
90.2	-32.959	-28.0762	-23.4985	-16.4795	-11.2915	-5.49316	0.30518	7.01904	13.4277	22.8882	31.7383	40.5884	51.5747	65.6128	78.4302	91.2476
90.3	-33.2642	-28.6865	-23.4985	-16.4795	-11.9019	-6.10352	0.30518	7.01904	13.7329	22.583	32.0435	40.5884	51.8799	66.2231	79.0405	91.2476
90.4	-33.5693	-28.6865	-23.4985	-16.1743	-12.5122	-5.79834	0	6.71387	14.0381	22.2778	31.7383	40.5884	52.4902	65.918	78.7353	90.9424
90.5	-33.2642	-28.9917	-23.4985	-16.7847	-12.5122	-6.71387	0	6.40869	13.7329	21.6675	31.4331	40.5884	52.1851	65.3076	78.125	91.5527
90.6	-33.8745	-28.3814	-23.4985	-17.395	-12.5122	-7.32422	0	6.10352	13.7329	22.583	31.7383	40.2832	52.4902	64.6973	78.4302	91.8579
90.7	-33.5693	-28.6865	-23.1934	-17.7002	-12.5122	-7.01904	-0.30518	6.40869	13.7329	22.583	32.0435	40.2832	52.1851	64.6973	78.4302	91.5527
90.8	-33.2642	-28.3814	-23.1934	-18.0054	-12.207	-6.71387	0	6.10352	14.3433	22.8882	32.3486	40.2832	51.8799	64.0869	78.7353	90.9424
90.9	-32.959	-28.3814	-23.1934	-17.7002	-11.9019	-6.10352	0	6.10352	14.6484	22.8882	32.959	39.978	51.2695	64.0869	78.7353	90.9424
91	-32.959	-28.0762	-22.8882	-17.7002	-11.5967	-6.10352	0	6.10352	14.6484	22.8882	32.6538	39.3677	51.2695	64.0869	78.4302	90.9424
91.1	-33.2642	-27.771	-23.1934	-17.0898	-11.5967	-5.79834	0.30518	6.40869	14.9536	22.8882	32.6538	39.6728	51.2695	64.0869	78.7353	90.6372
91.2	-33.2642	-28.3814	-23.1934	-17.0898	-11.2915	-5.79834	0.91553	7.01904	14.9536	22.8882	32.0435	39.6728	51.5747	63.7817	78.125	90.9424
91.3	-33.2642	-28.9917	-23.8037	-16.4795	-11.5967	-5.49316	0.61035	7.01904	14.9536	22.583	32.0435	39.978	51.5747	63.7817	78.125	90.332
91.4	-33.5693	-28.6865	-24.1089	-16.1743	-11.5967	-5.79834	0	7.32422	14.6484	22.583	32.3486	39.978	50.9644	64.0869	77.5147	90.6372
91.5	-33.2642	-28.9917	-23.8037	-16.1743	-12.207	-6.10352	0.30518	7.01904	14.3433	22.2778	32.3486	40.2832	50.6592	64.0869	77.2095	91.2476
91.6	-33.2642	-29.2969	-23.8037	-16.1743	-12.207	-5.49316	0	7.32422	14.3433	22.8882	32.6538	39.978	50.6592	64.0869	77.8198	91.5527
91.7	-33.2642	-28.6865	-24.1089	-15.8691	-11.9019	-6.40869	0	7.32422	14.0381	22.583	32.3486	39.3677	50.6592	64.3921	77.8198	91.8579
91.8	-32.6538	-28.6865	-23.8037	-16.1743	-11.9019	-5.79834	-0.30518	7.62939	14.3433	22.8882	31.7383	39.6728	50.6592	64.6973	78.125	92.1631
91.9	-32.6538	-28.6865	-23.8037	-16.4795	-12.207	-6.10352	0.30518	7.32422	14.0381	22.2778	31.4331	40.2832	50.9644	64.6973	78.125	92.1631
92	-32.6538	-28.6865	-24.1089	-17.0898	-11.9019	-5.79834	0.30518	7.01904	13.7329	21.6675	31.1279	40.5884	50.9644	64.6973	78.4302	92.1631
92.1	-32.6538	-28.9917	-24.1089	-16.7847	-12.8174	-6.10352	0	7.32422	14.3433	21.6675	31.1279	40.2832	51.2695	65.0024	78.4302	92.7734
92.2	-32.959	-28.6865	-24.1089	-17.395	-12.5122	-6.10352	-0.30518	7.32422	14.0381	21.3623	31.4331	40.2832	51.5747	64.6973	78.4302	92.4683
92.3	-33.2642	-28.9917	-23.4985	-17.0898	-12.5122	-6.71387	-0.30518	7.32422	14.0381	21.0571	31.7383	40.2832	50.9644	64.3921	78.7353	92.7734
92.4	-32.959	-29.2969	-23.8037	-17.0898	-12.8174	-7.01904	0	7.01904	14.0381	21.0571	32.0435	39.978	50.9644	63.7817	78.4302	92.7734
92.5	-32.3486	-29.2969	-23.4985	-17.0898	-12.5122	-7.01904	-0.30518	7.01904	13.7329	21.3623	32.3486	39.6728	50.6592	63.7817	78.4302	93.0786
92.6	-32.0435	-29.2969	-23.1934	-17.395	-12.5122	-6.40869	-0.91553	7.01904	14.6484	21.3623	32.3486	39.6728	51.2695	63.4766	78.125	93.0786
92.7	-32.0435	-29.2969	-22.583	-17.395	-12.207	-6.10352	-0.30518	7.32422	14.3433	21.9727	32.3486	40.5884	51.2695	63.4766	78.7353	93.0786
92.8	-32.6538	-28.9917	-23.1934	-17.0898	-12.207	-5.79834	-0.30518	7.32422	14.6484	22.8882	32.0435	40.8935	51.5747	63.1714	78.7353	91.8579
92.9	-32.6538	-28.6865	-23.1934	-17.0898	-11.9019	-6.10352	0.30518	7.32422	14.6484	22.8882	32.0435	41.1987	51.5747	63.4766	78.7353	91.2476
93	-32.3486	-28.6865	-23.4985	-17.0898	-12.5122	-5.79834	-0.30518	7.01904	14.3433	23.1934	31.7383	41.1987	51.8799	64.0869	78.7353	91.2476
93.1	-32.3486	-28.6865	-23.8037	-17.0898	-12.207	-5.79834	-0.30518	6.71387	14.3433	22.8882	31.4331	41.1987	51.8799	64.3921	79.0405	91.2476
93.2	-32.959	-28.6865	-22.8882	-17.395	-12.5122	-6.10352	-0.61035	6.71387	14.3433	22.583	31.7383	40.5884	52.1851	65.0024	78.4302	91.5527
93.3	-32.6538	-28.3814	-23.1934	-17.0898	-12.5122	-6.10352	-0.30518	7.01904	14.3433	22.2778	31.7383	40.2832	52.7954	65.0024	78.7353	91.5527
93.4	-33.2642	-28.3814	-23.8037	-17.395	-12.207	-6.10352	0	6.71387	14.3433	21.6675	32.6538	40.5884	52.1851	64.3921	78.4302	91.5527
93.5	-33.2642	-28.3814	-24.1089	-17.395	-12.207	-6.40869	0.30518	6.71387	14.3433	21.9727	32.3486	40.8935	52.1851	64.6973	78.7353	91.8579
93.6	-33.5693	-28.3814	-24.4141	-18.0054	-11.9019	-6.10352	-0.61035	7.32422	14.3433	21.9727	32.3486	41.1987	51.8799	64.6973	78.7353	92.1631
93.7	-33.5693	-28.0762	-24.1089	-17.7002	-11.9019	-6.10352	0	7.01904	14.0381	22.583	31.4331	41.8091	51.8799	64.6973	79.0405	91.8579
93.8	-33.2642	-28.3814	-23.8037	-17.395	-11.5967	-6.40869	0	7.32422	14.0381	22.8882	31.7383	41.8091	51.8799	64.0869	79.0405	91.5527
93.9	-33.2642	-28.0762	-23.4985	-16.7847	-11.5967	-5.79834	0	7.32422	14.0381	22.583	32.3486	41.5039	51.8799	64.0869	79.3457	91.5527
94	-32.959	-28.3814	-23.4985	-16.7847	-11.5967	-6.10352	0.30518	7.32422	14.6484	22.583	32.0435	41.1987	51.8799	64.3921	79.6509	91.8579
94.1	-33.2642	-28.3814	-24.1089	-16.1743	-11.9019	-6.71387	0	7.01904	14.9536	22.583	32.3486	40.5884	51.8799	64.6973	78.7353	92.1631
94.2	-32.959	-28.6865	-24.1089	-16.4795	-12.5122	-6.40869	-0.61035	7.62939	14.9536	22.583	32.0435	40.8935	51.8799	64.6973	78.4302	92.1631
94.3	-32.959	-28.6865	-23.4985	-16.7847	-12.8174	-6.10352	-0.91553	7.62939	14.9536	22.2778	32.0435	40.5884	51.2695	64.0869	78.7353	92.1631
94.4	-32.959	-28.6865	-23.4985	-16.7847	-12.5122	-5.79834	-0.61035	7.93457	14.9536	22.2778	32.0435	40.5884	51.8799	63.7817	78.7353	92.1631
94.5	-32.959	-28.3814	-23.8037	-16.1743	-12.207	-5.79834	-0.30518	7.32422	14.9536	21.9727	31.7383	40.5884	51.8799	64.0869	78.7353	91.8579
94.6	-32.959	-28.6865	-23.8037	-16.1743	-11.9019	-5.79834	0	6.71387	14.6484	21.9727	31.4331	40.5884	51.8799	64.3921	78.7353	91.8579
94.7	-33.5693	-28.6865	-23.4985	-16.4795	-11.2915	-6.10352	0.30518	7.01904	14.3433	21.9727	31.4331	40.8935	52.1851	65.0024	78.7353	91.5527
94.8	-33.8745	-28.9917	-23.4985	-16.7847	-11.5967	-6.40869	0	6.71387	14.3433	21.9727	31.7383	40.8935	51.8799	64.6973	78.7353	92.1631
94.9	-33.8745	-28.3814	-23.8037	-16.7847	-12.207	-6.40869	-0.30518	7.01904	14.3433	22.583	31.7383	41.5039	51.2695	65.0024	78.7353	92.4683
95	-33.5693	-28.3814	-24.1089	-16.7847	-12.5122	-6.40869	-0.30518	6.71387	14.0381	23.1934	31.7383	41.8091	51.2695	64.6973	78.4302	92.7734
95.1	-33.5693	-28.6865	-23.8037	-17.395	-12.8174	-6.10352	-0.30518	7.01904	14.3433	22.8882	31.7383	42.1143	51.8799	64.3921	77.8198	92.4683
95.2	-33.2642	-28.6865	-23.8037	-17.0898	-12.8174	-5.79834	-0.30518	7.01904	14.0381	22.8882	32.0435	42.4194	51.8799	64.6973	78.125	92.4683
95.3	-32.6538	-28.6865	-23.8037	-17.0898	-12.207	-5.49316	0	7.32422	14.0381	22.8882	31.1279	42.1143	52.1851	65.0024	78.4302	92.1631
95.4	-32.6538	-28.6865	-23.4985	-17.0898	-11.5967	-5.79834	-0.30518	7.01904	14.3433	22.2778	31.4331	41.8091	51.8799	65.3076	78.7353	92.1631
95.5	-32.3486	-28.6865	-22.8882	-17.0898	-12.207	-5.49316	-0.61035	7.01904	14.9536	22.583	31.4331	41.8091	52.1851	65.3076	78.4302	92.4683
95.6	-32.6538	-28.3814	-22.8882	-17.395	-12.207	-5.49316	0	7.01904	14.3433	22.583	31.1279	41.8091	52.1851	64.6973	78.7353	92.7734
95.7	-32.6538	-28.6865	-23.1934	-17.0898	-11.9019	-5.79834	-0.30518	6.71387	14.3433	22.583	31.4331	41.5039	52.1851	64.3921	79.0405	93.0786
95.8	-32.0435	-28.9917	-23.1934	-17.0898	-11.5967	-6.10352	-0.30518	6.71387	14.3433	22.583	31.4331	41.5039	51.8799	64.3921	78.7353	93.0786
95.9	-32.6538	-28.6865	-23.1934	-17.0898	-11.9019	-6.40869	-0.30518	6.71387	13.7329	23.1934	31.4331	41.5039	52.1851	64.3921	78.7353	93.3838
96	-32.6538	-28.6865	-23.1934	-17.0898	-11.9019	-6.40869	-0.30518	6.40869	14.0381	22.583	31.4331	41.5039	51.8799	64.0869	78.125	93.3838
96.1	-32.6538	-28.3814	-23.8037	-17.0898	-12.207	-6.40869	-0.61035	7.01904	13.7329	22.2778	31.1279	41.8091	51.8799	64.3921	77.8198	93.3838
96.2	-32.3486	-28.6865	-23.8037	-17.0898	-12.5122	-6.40869	-0.61035	7.01904	13.7329	21.6675	31.1279	42.1143	51.8799	64.6973	77.8198	93.689
96.3	-32.3486	-28.6865	-23.8037	-17.0898	-12.207	-6.40869	-0.61035	6.71387	14.3433	21.9727	30.8227	42.1143	51.8799	64.3921	78.125	93.9941
96.4	-32.6538	-28.6865	-23.8037	-16.7847	-12.207	-6.10352	-0.30518	6.40869	14.3433	21.6675	31.4331	42.4194	51.8799	64.6973	78.7353	93.9941
96.5	-32.959	-28.3814	-23.4985	-17.0898	-12.5122	-5.49316	-0.30518	6.71387	14.0381	21.6675	31.7383	42.1143	51.5747	65.0024	79.6509	93.9941
96.6	-33.2642	-28.0762	-22.8882	-17.0898	-12.207	-5.18799	-0.30518	6.71387	14.6484	22.2778	31.7383	42.7246	51.5747	65.3076	79.3457	94.6045
96.7	-33.2642	-27.771	-22.583	-17.0898	-12.5122	-5.18799	0	6.71387	14.3433	21.9727	31.7383	42.4194	51.8799	65.3076	79.9561	94.2993
96.8	-32.959	-27.771	-22.583	-17.0898	-12.207	-5.18799	-0.30518	6.71387	14.0381	22.2778	31.4331	42.1143	51.8799	65.3076	80.2612	94.9097
96.9	-32.3486	-28.0762	-23.4985	-16.7847	-11.9019	-5.18799	-0.30518	6.40869	13.7329	22.2778	31.4331	41.8091	52.4902	65.3076	80.2612	94.6045
97	-32.3486	-28.6865	-22.8882	-17.0898	-11.5967	-5.49316	-0.30518	6.40869	13.4277	22.583	31.4331	41.1987	52.4902	65.918	80.2612	94.2993
97.1	-31.7383	-28.6865	-23.4985	-16.7847	-11.5967	-5.79834	-0.30518	6.10352	14.0381	22.583	31.4331	41.5039	51.8799	66.2231	80.2612	93.9941
97.2	-31.7383	-28.6865	-22.583	-16.4795	-11.5967	-6.10352	0	6.10352	14.0381	22.583	31.4331	41.5039	51.8799	66.5283	79.6509	93.689
97.3	-32.6538	-28.6865	-22.8882	-16.4795	-12.5122	-5.79834	-0.30518	6.71387	14.3433	22.2778	32.0435	42.1143	52.4902	65.918	79.0405	93.3838
97.4	-32.3486	-28.6865	-23.1934	-16.4795	-12.8174	-5.79834	0	6.71387	14.3433	21.9727	32.3486	42.4194	52.4902	65.918	78.7353	93.0786
97.5	-32.0435	-28.6865	-23.1934	-16.7847	-12.5122	-5.79834	-0.61035	7.01904	14.6484	21.9727	32.959	42.7246	52.4902	65.6128	78.4302	93.0786
97.6	-31.7383	-28.0762	-22.583	-16.7847	-12.8174	-5.49316	-0.61035	6.71387	14.6484	22.2778	32.3486	42.4194	52.4902	65.6128	78.4302	92.7734
97.7	-31.7383	-28.3814	-22.583	-16.7847	-12.5122	-5.79834	0	6.71387	14.3433	23.1934	32.3486	42.7246	51.8799	65.3076	78.7353	92.7734
97.8	-32.0435	-28.3814	-23.1934	-16.4795	-12.5122	-5.79834	0.30518	6.40869	14.9536	23.4985	32.0435	42.1143	51.8799	65.0024	79.0405	92.7734
97.9	-32.0435	-28.3814	-22.8882	-16.1743	-11.5967	-5.79834	0.91553	6.71387	14.6484	22.8882	31.4331	41.8091	52.1851	65.3076	78.4302	92.7734
98	-32.959	-28.6865	-22.8882	-16.4795	-11.9019	-5.49316	0.61035	7.32422	14.9536	22.8882	32.0435	41.1987	51.8799	65.0024	78.125	91.5527
98.1	-32.6538	-28.3814	-23.8037	-17.0898	-11.2915	-5.79834	0.91553	7.01904	14.3433	22.8882	32.0435	42.1143	52.1851	65.6128	78.125	91.5527
98.2	-33.2642	-28.3814	-23.8037	-17.7002	-11.9019	-5.79834	0	6.71387	14.0381	22.8882	32.3486	42.1143	52.1851	65.918	78.125	91.2476
98.3	-33.2642	-28.9917	-24.1089	-17.7002	-12.5122	-6.10352	-0.30518	7.01904	13.7329	22.583	32.6538	42.1143	51.8799	65.918	77.8198	91.8579
98.4	-32.3486	-29.2969	-24.1089	-18.0054	-12.5122	-6.10352	0	6.40869	13.7329	22.2778	32.3486	42.4194	51.5747	65.918	77.5147	91.8579
98.5	-32.3486	-28.6865	-23.8037	-18.0054	-12.207	-6.10352	-0.30518	6.71387	14.3433	22.583	32.6538	42.1143	51.8799	65.3076	77.5147	91.5527
98.6	-32.3486	-28.3814	-23.8037	-18.3105	-12.207	-6.10352	0	6.40869	14.3433	22.2778	32.3486	42.1143	51.5747	65.3076	77.5147	91.8579
98.7	-32.3486	-28.3814	-23.1934	-18.0054	-11.9019	-6.10352	0	6.40869	14.3433	21.9727	32.6538	41.8091	51.8799	65.0024	78.125	92.1631
98.8	-32.6538	-28.6865	-22.8882	-17.395	-12.207	-5.49316	-0.30518	6.71387	14.3433	21.9727	32.6538	41.1987	51.8799	64.6973	78.4302	91.8579
98.9	-32.3486	-28.6865	-22.8882	-17.0898	-11.5967	-5.49316	-0.30518	7.01904	14.6484	22.583	32.6538	40.8935	52.7954	65.3076	78.4302	92.1631
99	-32.6538	-28.9917	-23.1934	-16.7847	-11.2915	-6.10352	0	7.01904	14.6484	22.2778	31.7383	40.8935	52.7954	65.6128	78.4302	92.1631
99.1	-32.0435	-28.9917	-23.1934	-16.4795	-11.5967	-6.10352	0	6.71387	14.3433	22.2778	31.4331	41.5039	52.7954	65.918	78.4302	91.8579
99.2	-32.6538	-29.2969	-23.8037	-17.0898	-11.5967	-6.10352	0	6.71387	14.3433	21.6675	31.1279	42.1143	53.1006	65.3076	78.4302	91.5527
99.3	-32.6538	-29.602	-23.8037	-17.0898	-12.5122	-6.10352	0	6.71387	14.0381	21.6675	31.4331	42.4194	53.4058	65.3076	78.7353	92.1631
99.4	-32.6538	-28.9917	-23.8037	-16.7847	-12.5122	-5.79834	-0.30518	6.40869	14.0381	22.2778	31.1279	42.4194	52.7954	64.6973	78.7353	92.1631
99.5	-32.0435	-28.9917	-23.4985	-17.395	-12.8174	-5.79834	-0.61035	6.71387	14.3433	22.583	31.7383	42.7246	52.7954	65.0024	78.4302	92.7734
99.6	-31.7383	-28.6865	-23.4985	-17.395	-12.5122	-5.49316	-0.30518	6.71387	14.6484	22.8882	31.7383	42.7246	52.4902	65.0024	78.7353	92.7734
99.7	-31.4331	-28.6865	-23.8037	-17.0898	-12.207	-5.49316	0	6.71387	14.3433	22.8882	32.3486	42.4194	52.1851	65.3076	78.4302	92.4683
99.8	-31.7383	-28.6865	-23.4985	-16.7847	-11.9019	-6.10352	0	7.01904	14.3433	22.583	32.959	41.8091	52.7954	66.2231	78.125	92.4683
99.9	-32.3486	-28.3814	-23.8037	-17.0898	-12.207	-5.49316	0	7.32422	14.3433	22.583	32.959	41.8091	52.7954	66.5283	77.8198	92.1631
100	-31.7383	-28.9917	-24.1089	-17.0898	-12.207	-5.79834	0	7.62939	14.3433	22.2778	32.959	42.4194	53.1006	66.2231	77.8198	92.1631
100.1	-32.0435	-29.2969	-24.1089	-17.395	-12.5122	-6.40869	0	7.32422	14.3433	22.583	32.6538	42.1143	53.4058	65.6128	77.8198	91.8579
100.2	-32.3486	-29.2969	-23.8037	-17.395	-12.207	-6.10352	-0.30518	7.01904	13.7329	22.8882	32.959	42.1143	53.1006	65.6128	77.5147	92.1631
100.3	-32.6538	-28.6865	-23.8037	-17.7002	-11.9019	-5.49316	-0.30518	7.01904	14.3433	22.8882	33.5693	42.1143	52.7954	65.3076	77.8198	92.4683
100.4	-32.3486	-28.3814	-23.4985	-17.395	-12.207	-5.79834	-0.30518	7.01904	14.6484	23.4985	33.2642	42.1143	52.4902	65.3076	78.7353	92.7734
100.5	-32.6538	-28.0762	-22.583	-17.0898	-11.2915	-6.40869	-0.30518	7.32422	14.9536	23.8037	32.959	41.8091	52.1851	65.3076	78.7353	93.0786
100.6	-32.0435	-27.4658	-22.583	-16.7847	-11.2915	-6.40869	0	7.62939	14.9536	23.4985	32.6538	41.8091	51.8799	65.0024	78.7353	93.3838
100.7	-32.0435	-27.4658	-22.583	-17.0898	-10.9863	-5.79834	0	7.01904	15.2588	23.8037	32.6538	41.8091	52.1851	65.3076	79.0405	93.689
100.8	-32.3486	-27.4658	-22.583	-17.0898	-11.2915	-5.18799	0.30518	7.01904	14.9536	23.1934	32.6538	41.8091	52.1851	65.3076	78.7353	93.9941
100.9	-32.3486	-27.771	-22.583	-17.395	-11.5967	-5.18799	1.2207	7.01904	14.9536	22.8882	32.6538	41.8091	52.7954	65.6128	79.0405	93.3838
101	-32.3486	-27.771	-22.8882	-17.0898	-11.9019	-5.18799	0.61035	7.32422	14.3433	22.2778	32.3486	41.8091	53.1006	65.6128	79.3457	93.3838
101.1	-32.3486	-27.771	-22.8882	-17.395	-11.9019	-5.49316	0.30518	7.32422	14.3433	21.9727	32.3486	42.1143	52.7954	65.6128	79.0405	93.689
101.2	-32.3486	-28.3814	-23.1934	-17.395	-12.207	-5.79834	-0.30518	7.62939	14.0381	21.9727	32.3486	42.1143	52.1851	65.3076	79.3457	93.689
101.3	-32.3486	-28.6865	-23.4985	-16.7847	-12.207	-6.10352	-0.61035	7.01904	14.0381	22.2778	32.6538	42.4194	51.8799	64.6973	79.3457	93.689
101.4	-32.6538	-28.0762	-23.8037	-16.7847	-11.5967	-6.40869	-1.2207	7.01904	13.4277	22.8882	32.6538	42.1143	51.5747	64.6973	79.3457	93.689
101.5	-32.959	-28.0762	-23.4985	-17.0898	-12.207	-6.10352	-0.91553	7.32422	13.7329	23.1934	32.959	42.1143	50.9644	64.3921	79.0405	93.0786
101.6	-33.2642	-27.771	-22.8882	-17.395	-12.5122	-6.10352	-0.61035	7.62939	13.7329	22.8882	32.959	41.5039	51.2695	63.7817	79.9561	92.7734
101.7	-32.959	-27.771	-23.4985	-17.0898	-12.5122	-5.18799	-0.61035	7.32422	14.0381	22.583	32.959	41.5039	51.5747	63.7817	79.9561	92.4683
[truncated: 10,446 more rows]

## Sheet: Figure 2 WT without barttin
	V, mV
[truncated: 10,864 more rows]

## Sheet: Figure 2 non-transfected 
	V, mV
[truncated: 10,841 more rows]

## Sheet: Figure 2  I-V
		Current, pA/pF
[truncated: 18 more rows]

[truncated: 9 more sheets: Figure 3B, Figure 4B and  4C, Figure 4D , Figure 4F, Figure 5B, Figure 5D, Figure 6B, Figure 7B (Paralbumin), Figure 7C (Calbindin)]
